# Supplementary material for: Comparison of Oral Microbial Profiles between Children with Severe Early Childhood Caries and Caries-Free Children Using the Human Oral Microbe Identification Microarray
Source: PLoS One. 2015 Mar 30;10(3):e0122075. doi: 10.1371/journal.pone.0122075 (PMC4378984; doi:10.1371/journal.pone.0122075)
Supplement: S1 Dataset — Signals were normalized by comparison of individual signal intensities with the average of signals from universal 16S rRNA probes and categorized into relative intensity values ranging from 0 to 5. (XLS) [file pone.0122075.s001.xls]

## Sheet: Colored_map
Probe ID/Sample	70P	41P	59S	59P	13P	44P	37P	60P	24P	7P	69P	62P	17P	51P	23P	11P	58P	45P	2P	12P	18S	18P	12S	3S	3P	66S	23S	8P	66P	2S	33P	49P	16P	5P	48P	47P	61P	65P	35P	36P	20P	30P	71P	72P	45S	22S	65S	35S	46S
Buffer	0	0	0	0	0	0	0	0	0	0	0	0	0	0	0	0	0	0	0	0	0	0	0	0	0	0	0	0	0	0	0	0	0	0	0	0	0	0	0	0	0	0	0	0	0	0	0	0	0
Positive Control_16S_Universal_E29	5	5	5	5	5	5	5	5	5	5	5	5	5	5	5	5	5	5	5	5	5	5	5	5	5	5	5	5	5	5	5	5	5	5	5	5	5	5	5	5	5	5	5	5	5	5	5	5	5
Negative Control	0	0	0	0	0	0	0	0	0	0	0	0	0	0	0	0	0	0	0	0	0	0	0	0	0	0	0	0	0	0	0	0	0	0	0	0	0	0	0	0	0	0	0	0	0	0	0	0	0
Abiotrophia defectiva HOT-389_AF94	0	0	3	2	1	2	4	2	3	2	0	2	2	2	2	2	2	2	2	1	1	1	1	3	2	2	2	1	2	2	2	2	2	3	1	1	2	2	2	2	2	2	3	2	3	3	3	1	2
Veillonellaceae[G-1] sp. HOT-129_AF95	0	0	0	0	0	0	0	0	0	0	0	0	0	0	0	0	0	0	0	0	0	0	0	0	0	0	0	0	0	0	0	0	0	0	0	0	0	0	0	0	0	0	0	0	0	0	0	0	0
Veillonellaceae[G-1] sp. HOT-155_AF96	0	0	0	0	0	0	0	0	0	0	0	0	0	0	0	0	0	0	0	1	0	0	0	0	0	0	0	0	0	0	0	0	0	1	0	2	0	0	0	0	1	0	0	2	0	0	0	0	0
Veillonellaceae[G-1] spp. HOT-129,150_AF97	0	0	0	0	0	0	0	0	0	0	0	0	0	0	0	0	0	0	0	0	0	0	0	0	0	0	0	0	0	0	0	0	0	0	0	0	0	0	0	0	0	0	0	0	0	0	0	0	0
Veillonellaceae[G-1] spp. HOT-135,148_AF98	0	0	0	0	0	0	0	0	0	0	0	0	0	0	0	0	0	0	0	0	0	0	0	0	0	0	0	0	0	0	0	0	0	0	0	0	0	0	0	0	0	0	0	0	0	0	0	0	0
Acinetobacter baumannii HOT-554_AD86	0	0	0	0	0	0	0	0	0	0	0	0	0	0	0	0	0	0	0	0	0	0	0	0	0	0	0	0	0	0	0	0	0	0	0	0	0	0	0	0	0	0	0	0	0	0	0	0	0
Actinobaculum sp. HOT-183_AA85	0	0	0	0	0	0	0	0	0	0	0	0	0	0	0	0	1	0	0	2	0	0	0	0	0	0	0	0	0	0	0	0	0	0	0	0	0	0	0	0	0	0	0	0	0	0	0	0	0
Actinobaculum sp. HOT-183_AA86	0	0	0	0	0	0	0	0	0	0	0	0	0	0	0	0	0	0	0	0	0	0	0	0	0	0	0	0	0	0	0	0	0	0	0	0	0	0	0	0	0	0	0	0	0	0	0	0	0
Actinobaculum sp. HOT-183_AF99	0	0	0	0	0	0	0	0	0	0	0	0	0	0	0	0	0	0	0	0	0	0	0	0	0	0	0	0	0	0	0	0	0	0	0	0	0	0	0	0	0	0	0	0	0	0	0	0	0
Actinomyces Cluster_AC99	0	0	0	0	0	0	0	0	0	0	0	0	0	0	0	1	0	0	0	0	0	0	0	0	0	0	0	0	0	0	0	0	0	0	0	0	0	0	0	1	0	0	0	0	0	0	0	0	0
Atopobium sp. HOT-199_M71	0	0	0	0	0	0	0	0	0	0	0	0	0	0	0	0	0	0	0	0	0	0	0	0	0	0	0	0	0	0	0	0	0	0	0	0	0	0	0	0	0	0	0	0	0	0	0	0	0
Atopobium sp. HOT-416_T49	0	0	0	0	0	0	0	0	0	0	0	0	0	0	0	0	0	0	0	0	0	0	0	0	0	0	0	0	0	0	0	0	0	0	0	0	0	0	0	0	0	0	0	0	0	0	0	0	0
Atopobium sp. HOT-416_X30	0	0	0	0	0	0	0	0	0	0	0	0	0	0	0	0	0	0	0	0	0	0	0	0	0	0	0	0	0	0	0	0	0	0	0	0	0	0	0	0	0	0	0	0	0	0	0	0	0
Bacteroidaceae[G-1] sp. HOT-272_X17	0	0	0	0	0	0	0	0	0	0	0	0	0	0	0	0	0	0	0	0	0	0	0	0	0	0	0	0	0	0	0	0	0	0	0	0	0	0	0	0	0	0	0	0	0	0	0	0	0
Bacteroidales[G-2] sp. HOT-274_X57	2	0	0	0	0	0	2	0	0	1	2	2	2	2	2	3	2	2	2	2	0	1	2	0	1	2	2	2	1	2	0	2	3	2	2	1	0	2	2	2	3	1	0	1	2	2	2	1	2
Bacteroides heparinolyticus HOT-630_N91	0	0	0	0	0	0	0	0	0	0	0	0	0	0	0	0	0	0	0	0	0	0	0	0	0	0	0	0	0	0	0	0	0	0	0	0	0	0	0	0	0	0	0	0	0	0	0	0	0
Bacteroidales[G-2] sp. HOT-274_AG14	1	0	0	0	0	0	0	0	0	0	1	0	1	2	2	2	1	1	0	2	0	0	1	0	0	2	2	1	0	2	0	2	2	1	1	0	0	2	2	2	2	0	0	0	0	1	2	0	0
Capnocytophaga leadbetteri HOT-329_O08	0	0	0	0	0	0	0	0	0	0	0	1	0	1	0	0	0	0	0	0	0	0	0	0	0	0	0	1	0	0	0	2	0	0	0	0	0	2	2	0	0	2	0	0	0	0	0	0	0
Capnocytophaga leadbetteri HOT-329_Y81	0	0	0	0	0	0	0	0	0	0	0	1	0	2	0	1	0	0	0	0	0	0	0	0	0	0	0	1	0	0	0	1	0	0	0	0	0	1	1	0	0	1	0	0	0	0	0	0	0
Capnocytophaga ochracea HOT-700 / Capnocytophaga spp. HOT-323,326,864_Y83	0	2	0	1	0	2	0	1	1	0	0	0	2	0	0	0	0	0	2	0	0	1	0	1	0	0	0	1	0	1	0	0	1	1	0	0	0	2	1	0	0	0	1	0	1	0	0	0	0
Capnocytophaga sputigena HOT-775 / Capnocytophaga sp. HOT-324_AG25	1	0	0	0	0	0	1	0	0	0	1	2	0	1	2	2	0	1	0	2	0	0	0	0	0	0	1	1	0	0	0	0	2	1	2	0	2	2	0	0	2	0	0	0	0	1	1	0	0
Capnocytophaga sp. HOT-326_AG26	0	0	0	0	0	0	0	0	0	0	0	1	0	1	0	2	0	0	0	0	0	0	0	0	0	0	0	0	0	0	0	0	0	0	0	0	0	1	1	0	0	0	0	0	0	0	0	0	0
Capnocytophaga sp. HOT-326_O09	0	0	0	0	0	0	0	0	0	0	0	0	0	0	0	1	0	0	0	0	0	0	0	0	0	0	0	0	0	0	0	0	0	0	0	0	0	0	0	0	0	0	0	0	0	0	0	0	0
Capnocytophaga sp. HOT-332_AD21	0	0	0	0	0	0	0	0	0	1	0	0	0	0	1	0	0	0	0	2	0	1	0	0	0	0	0	0	0	0	0	0	0	0	0	0	0	1	0	0	0	1	0	0	0	0	0	0	0
Capnocytophaga sp. HOT-332_X53	0	0	0	0	0	0	0	0	0	1	0	0	0	2	0	0	0	0	0	2	0	1	0	0	0	1	0	0	0	0	0	0	0	0	0	0	1	1	0	0	0	1	0	0	0	0	0	0	0
Capnocytophaga sp. HOT-335_AG27	2	2	0	0	0	0	0	0	2	1	0	0	1	2	0	1	0	2	1	0	0	1	0	0	0	0	0	1	0	1	0	2	2	0	0	0	0	2	0	0	0	1	0	0	0	0	1	0	0
Capnocytophaga sputigena HOT-775_AC15	2	3	2	1	1	0	1	1	2	0	0	2	0	2	2	2	1	2	0	2	0	0	0	2	2	2	2	2	0	0	0	2	3	2	1	1	1	1	1	2	1	3	2	0	2	0	2	0	2
Cardiobacterium hominis HOT-633_AD16	2	1	0	0	1	0	1	2	2	2	1	0	2	1	2	2	2	0	2	2	1	2	2	2	3	2	2	1	2	2	2	2	1	2	1	2	1	1	2	2	0	2	1	0	1	1	2	2	1
Eubacterium[11][G-5] saphenum HOT-759_AA71	0	0	0	0	0	0	0	0	0	0	0	0	0	0	0	0	0	0	0	0	0	0	0	0	0	0	0	0	0	0	0	0	0	0	0	0	0	0	0	0	0	0	0	0	0	0	0	0	0
Eubacterium[11][G-6] nodatum HOT-694_Y46	0	0	0	0	0	0	0	0	0	0	0	0	0	0	0	0	0	0	0	0	0	0	0	0	0	0	0	0	0	0	0	0	0	0	0	0	0	0	0	0	0	0	0	0	0	0	0	0	0
Eubacterium[11][G-7] yurii HOT-377 / Peptostreptococcaceae[11][G-7] sp. HOT-106_W84	1	2	0	0	0	0	0	0	2	1	1	0	1	1	2	2	1	1	0	0	1	0	0	1	2	2	1	2	1	1	1	3	3	1	2	1	2	2	2	2	1	0	0	2	0	1	2	2	2
Filifactor alocis HOT-539_AA69	0	0	0	0	0	0	0	0	0	0	0	0	0	0	0	0	0	0	0	0	0	0	0	0	0	0	0	0	0	0	0	0	0	0	0	0	0	0	0	0	0	0	0	0	0	0	0	0	0
Fretibacterium Cluster_D70	0	0	0	0	0	0	0	0	0	0	0	0	0	0	0	0	0	0	0	0	0	0	0	0	0	0	0	0	0	0	0	0	0	0	0	0	0	0	0	0	0	0	0	0	0	0	0	0	0
Fretibacterium fastidiosum HOT-363_AG47	0	0	0	0	0	0	0	0	0	0	0	0	0	0	0	0	0	0	0	0	0	0	0	0	0	0	0	0	0	0	0	0	0	0	0	0	0	0	0	0	0	0	0	0	0	0	0	0	0
Fretibacterium sp. HOT-358_AC55	0	0	0	0	0	0	0	0	0	0	0	0	0	0	0	0	0	0	0	0	0	0	0	0	0	0	0	0	0	0	0	0	0	0	0	0	0	0	0	0	0	0	0	0	0	0	0	0	0
Fretibacterium sp. HOT-359 / Fretibacterium sp. HOT-362_AC53	0	0	0	0	0	0	0	0	0	0	0	0	0	0	0	0	0	0	0	0	0	0	0	0	0	0	0	0	0	0	0	0	0	0	0	0	0	0	0	0	0	0	0	0	0	0	0	0	0
Fretibacterium sp. HOT-360_AG48	0	0	0	0	0	0	0	0	0	0	0	0	0	0	0	0	0	0	0	0	0	0	0	0	0	0	0	0	0	0	0	0	0	0	0	0	0	0	0	0	0	0	0	0	0	0	0	0	0
Fretibacterium sp. HOT-361_AG49	0	0	0	0	0	0	0	0	0	0	0	0	0	0	0	0	0	0	0	0	0	0	0	0	0	0	0	0	0	0	0	0	0	0	0	0	0	0	0	0	0	0	0	0	0	0	0	0	0
Fretibacterium sp. HOT-362_P97	0	0	0	0	0	0	0	0	0	0	0	0	0	0	0	0	0	0	0	0	0	0	0	0	0	0	0	0	0	0	0	0	0	0	0	0	0	0	0	0	0	0	0	0	0	0	0	0	0
Lactobacillus jensenii HOT-839 / Lactobacillus salivarius HOT-756_AB14	0	0	0	0	0	0	0	0	0	0	0	0	0	0	0	0	0	0	0	0	0	0	0	0	0	0	0	0	0	0	0	0	0	0	0	0	0	0	0	0	0	0	0	0	0	0	0	0	0
Lactobacillus sp. HOT-461_AG62	0	0	0	0	0	0	0	0	0	0	0	0	0	0	0	0	0	0	0	0	0	0	0	0	0	0	0	0	0	0	0	0	0	0	0	0	0	0	0	0	0	0	0	0	0	0	0	0	0
Lactobacillus sp. HOT-461_AG63	0	0	0	0	0	0	0	0	0	0	0	0	0	0	0	0	0	0	0	0	0	0	0	0	0	0	0	0	0	0	0	0	0	0	0	0	0	0	0	0	0	0	0	0	0	0	0	0	0
Lactococcus lactis HOT-804_AB11	0	0	0	0	0	0	0	0	0	0	0	0	0	0	0	0	0	0	0	0	0	0	0	0	0	0	0	0	0	0	0	0	0	0	0	0	0	0	0	0	0	0	0	0	0	0	0	0	0
Lautropia mirabilis HOT-022_X44	3	2	3	2	2	2	2	0	2	0	2	0	2	1	1	2	2	0	2	2	2	0	3	3	2	2	2	2	2	3	2	2	2	4	3	5	0	2	0	2	1	0	0	0	2	2	2	2	2
Leptotrichia buccalis HOT-563_AG64	0	0	0	0	0	0	2	0	0	2	2	1	2	2	1	2	0	2	2	2	0	0	1	1	2	1	0	2	0	1	0	2	2	0	2	2	1	2	2	2	2	2	2	1	0	0	1	0	0
Leptotrichia buccalis HOT-563_AG65	0	0	0	0	0	0	2	0	0	1	2	1	2	2	1	2	0	2	1	2	0	0	0	1	2	1	0	1	0	1	0	2	2	0	2	2	1	2	2	2	2	2	2	1	0	0	1	0	0
Leptotrichia hofstadii HOT-224_AG66	1	0	0	1	0	0	0	2	1	0	1	1	1	0	0	1	0	0	0	0	0	0	0	0	0	0	1	0	0	0	0	0	0	0	0	0	0	0	0	0	0	2	0	0	0	0	0	0	0
Leptotrichia hofstadii HOT-224 / Leptotrichia sp. HOT-223_Y55	3	2	2	3	1	2	2	3	2	2	3	3	3	3	2	4	2	2	0	2	1	2	2	3	2	2	2	2	2	0	3	2	3	0	2	0	0	1	0	2	2	4	0	1	1	1	0	0	0
Leptotrichia sp. HOT-215_AG67	0	0	0	0	0	0	0	0	0	0	0	0	0	0	0	0	0	0	0	0	0	0	0	0	0	0	0	0	0	0	0	0	0	0	0	0	0	0	0	0	0	0	0	0	0	0	0	0	0
Leptotrichia wadei HOT-222 / Leptotrichia sp. HOT-417_AA60	0	0	0	0	0	0	0	0	0	0	0	0	1	1	0	1	0	0	0	0	0	0	0	0	0	0	0	0	0	0	2	0	0	0	0	0	0	0	0	2	2	1	0	0	0	0	0	0	0
Leptotrichiaceae[G-1] spp. HOT-210,220_Y92	0	0	0	0	0	0	0	0	0	0	0	0	0	0	0	0	0	0	0	0	0	0	0	0	0	0	0	0	0	0	0	0	0	0	0	0	0	0	0	0	0	0	0	0	0	0	0	0	0
Peptostreptococcaceae[13][G-1] sp. HOT-113_AG82	0	0	0	0	0	0	0	0	0	0	0	0	0	0	0	0	0	0	0	0	0	0	0	0	0	0	0	0	0	0	0	0	0	0	0	0	0	0	0	0	0	0	0	0	0	0	0	0	0
Peptostreptococcaceae[13][G-1] sp. HOT-113_AG83	0	0	0	0	0	0	0	0	0	0	0	0	0	0	0	0	0	0	0	0	0	0	0	0	0	0	0	0	0	0	0	0	0	0	0	0	0	0	0	0	0	0	0	0	0	0	0	0	0
Peptostreptococcaceae[13][G-1] sp. HOT-113_AG84	0	0	0	0	0	0	0	0	0	0	0	0	0	0	0	0	0	0	0	0	0	0	0	0	0	0	0	0	0	0	0	0	0	0	0	0	0	0	0	0	0	0	0	0	0	0	0	0	0
Peptostreptococcaceae[11][G-4] spp. HOT-103,369_AB49	0	0	0	0	0	0	0	0	0	0	0	0	0	0	0	0	0	0	0	0	0	0	0	0	0	0	0	0	0	0	0	0	0	0	0	0	0	0	0	0	0	0	0	0	0	0	0	0	0
Peptostreptococcaceae[11][G-7] sp. HOT-081_K98	0	0	0	0	0	0	0	0	0	0	0	0	0	0	0	0	0	0	0	0	0	0	0	0	0	0	0	0	0	0	0	0	0	0	0	0	0	0	0	0	0	0	0	0	0	0	0	0	0
Peptostreptococcaceae[11][G-7] sp. HOT-106_L01	0	0	0	0	0	0	0	0	0	0	0	0	0	0	0	0	0	0	0	0	0	0	0	0	0	0	0	0	0	0	0	0	0	0	0	0	0	0	0	0	0	0	0	0	0	0	0	0	0
Peptostreptococcaceae[13][G-1] sp. HOT-113_AD07	0	0	0	0	0	0	0	0	0	0	0	0	0	0	0	0	0	0	0	0	0	0	0	0	0	0	0	0	0	0	0	0	0	0	0	0	0	0	0	0	0	0	0	0	0	0	0	0	0
Peptostreptococcaceae[13][G-1] sp. HOT-113_P72	0	0	0	0	0	0	0	0	0	0	0	0	0	0	0	0	0	0	0	0	0	0	0	0	0	0	0	0	0	0	0	0	0	0	0	0	0	0	0	0	0	0	0	0	0	0	0	0	0
Peptostreptococcus stomatis HOT-112_AG87	0	0	0	0	0	0	0	0	0	0	0	0	0	1	0	0	2	1	0	0	0	0	0	0	0	0	1	0	0	1	0	1	2	0	2	1	2	2	2	2	2	0	1	2	2	2	2	2	0
Porphyromonas catoniae HOT-283 / Porphyromonas sp. HOT-279_N95	2	0	0	1	1	2	2	0	0	2	2	0	0	0	0	2	1	2	0	0	0	1	0	1	0	0	0	0	0	0	0	0	0	0	0	0	1	0	0	0	0	0	1	0	1	2	0	0	0
Porphyromonas endodontalis HOT-273 / Porphyromonas spp. HOT-285,395_W78	0	0	0	0	0	0	0	0	0	0	0	0	0	0	0	0	0	0	0	0	0	0	0	0	0	0	0	0	0	0	0	0	0	0	0	0	0	0	0	0	0	0	0	0	0	0	1	0	0
Prevotella sp. HOT-299_AH06	0	0	0	0	0	0	0	0	0	0	0	0	0	0	0	0	0	0	0	0	0	0	0	0	0	0	0	0	0	0	0	0	0	0	0	0	0	0	0	0	0	0	0	0	0	0	0	0	0
Prevotella sp. HOT-299_AH07	0	0	0	0	0	0	0	0	0	0	0	0	0	0	0	0	0	0	0	0	0	0	0	0	0	0	0	0	0	0	0	0	0	0	0	0	0	0	0	0	0	0	0	0	0	0	0	0	0
Prevotella sp. HOT-310_Y67	0	0	0	0	0	0	0	0	0	0	0	0	0	0	0	0	0	0	0	0	0	0	0	0	0	0	0	0	0	0	0	0	0	0	0	0	0	0	0	0	0	0	0	0	0	0	0	0	0
Prevotella sp. HOT-317_AH08	0	0	0	0	0	0	0	0	0	0	0	0	0	0	0	0	0	0	0	0	0	0	0	0	0	0	0	0	0	0	0	0	0	0	0	0	0	0	0	0	0	0	0	0	0	0	0	0	0
Prevotella sp. HOT-376_AD70	0	0	0	0	0	0	0	0	0	0	0	0	0	0	0	0	0	0	0	0	0	0	0	0	0	0	0	0	0	0	0	0	0	0	0	0	0	0	0	0	0	0	0	0	0	0	0	0	0
Prevotella spp. HOT-292,300_P68	0	0	0	0	0	0	0	0	0	0	0	0	0	0	0	0	0	0	0	0	0	0	0	0	0	0	0	0	0	0	0	0	0	0	0	0	0	0	0	0	0	0	0	0	0	0	0	0	0
Propionibacterium acidifaciens HOT-191_AA54	0	0	0	0	0	0	0	0	0	0	0	0	0	0	0	0	0	0	0	0	0	0	0	0	0	0	0	0	0	0	0	0	0	0	0	0	0	0	0	0	0	0	0	0	0	0	0	0	0
Propionibacterium acnes HOT-530_AB73	0	0	0	0	0	0	0	0	0	0	0	0	0	0	0	0	0	0	0	0	0	0	0	0	0	0	0	0	0	0	0	0	0	0	0	0	0	0	0	0	0	0	0	0	0	0	0	0	0
Propionibacterium acnes HOT-530_AB74	0	0	0	0	0	0	0	0	0	0	0	0	0	0	0	0	0	0	0	0	0	0	0	0	0	0	0	0	0	0	0	0	0	0	0	0	0	0	0	0	0	0	0	0	0	0	0	0	0
Propionibacterium propionicum HOT-739_AB71	0	0	0	0	0	0	0	0	0	0	0	0	0	0	0	0	0	0	2	1	0	0	0	0	0	0	0	0	0	0	0	0	1	0	1	0	1	0	0	0	0	0	0	0	0	0	0	0	0
Propionibacterium propionicum HOT-739_AB72	0	0	1	0	0	0	1	0	0	0	0	0	0	0	1	1	1	0	2	2	1	0	0	1	2	0	1	0	0	1	0	1	2	1	2	2	2	1	0	1	0	0	0	0	0	0	2	0	0
Proteus mirabolis HOT-676_AH09	0	0	0	0	0	0	0	0	0	0	0	0	0	0	0	0	0	0	0	0	0	0	0	0	0	0	0	0	0	0	0	0	0	0	0	0	0	0	0	0	0	0	0	0	0	0	0	0	0
Selenomonas spp. HOT-149,481_AB60	0	0	0	0	0	0	0	0	0	0	0	0	0	0	0	0	0	0	0	0	0	0	0	0	0	0	0	0	0	0	0	0	0	0	0	0	0	0	0	0	0	0	0	0	0	0	0	0	0
Shuttleworthia satelles HOT-095_AH24	0	0	0	0	0	0	0	0	0	0	0	0	0	0	0	0	0	0	0	0	0	0	0	0	0	0	0	0	0	0	0	0	0	0	0	0	0	0	0	0	0	0	0	0	2	0	1	2	0
Slackia exigua HOT-602_AH25	0	0	0	0	0	0	0	0	0	0	0	0	0	0	0	0	0	0	0	0	0	0	0	0	0	0	0	0	0	0	0	0	0	0	0	0	0	0	0	0	0	0	0	0	0	0	0	0	0
Slackia exigua HOT-602_AH26	0	0	0	0	0	0	0	0	0	0	0	0	0	0	0	0	0	0	0	0	0	0	0	0	0	0	0	0	0	0	0	0	0	0	0	0	0	0	0	0	0	0	0	0	0	0	0	0	0
Solobacterium moorei HOT-678_AC01	2	0	0	0	0	0	0	0	0	0	0	0	0	0	0	0	0	2	0	1	0	0	2	1	0	0	0	0	0	2	1	0	0	0	2	2	0	2	2	2	1	0	0	3	1	1	2	2	1
Solobacterium moorei HOT-678_AC02	2	0	0	0	0	0	0	0	0	0	0	0	0	0	0	0	0	2	0	0	0	0	1	0	0	0	0	0	0	1	0	0	0	0	1	2	0	1	2	1	1	0	0	2	1	0	2	1	0
SR1[G-1] spp. HOT-345,874_AC72	0	0	0	0	0	0	0	0	0	0	0	0	0	0	0	0	0	0	0	0	0	0	0	0	0	0	0	0	0	0	0	0	0	0	0	0	0	0	0	0	0	0	0	0	0	0	0	0	0
SR1[G-1] spp. HOT-345,875_AC73	0	0	0	0	0	0	0	0	0	0	0	0	0	0	0	0	0	0	0	0	0	0	0	0	0	0	0	0	0	0	0	0	0	0	0	0	0	0	0	0	0	0	0	0	0	0	0	0	0
SR1[G-1] sp. HOT-345_AH27	0	0	0	0	0	0	0	0	0	0	0	0	0	0	0	0	0	0	0	0	0	0	0	0	0	0	0	0	0	0	0	0	0	0	0	0	0	0	0	0	0	0	0	0	0	0	0	0	0
SR1[G-1] sp. HOT-345_AH28	0	0	0	0	0	0	0	0	0	0	0	0	0	0	0	0	0	0	0	0	0	0	0	0	0	0	0	0	0	0	0	0	0	0	0	0	0	0	0	0	0	0	0	0	0	0	0	0	0
Staphylococcus aureus HOT-550_AH29	0	0	0	0	0	0	0	0	0	0	0	0	0	0	0	0	0	0	0	0	0	0	0	0	0	0	0	0	0	0	0	0	0	0	0	0	0	0	0	0	0	0	0	0	0	0	0	0	0
Staphylococcus aureus HOT-550_AH30	0	0	0	0	0	0	0	0	0	0	0	0	0	0	0	0	0	0	0	0	0	0	0	0	0	0	0	0	0	0	0	0	0	0	0	0	0	0	0	0	0	0	0	0	0	0	0	0	0
TM7[G-1] spp. HOT-346,349_W85	0	0	0	0	0	1	0	0	0	2	2	2	2	2	2	2	2	2	2	2	2	3	1	0	0	0	2	1	0	2	0	2	0	2	2	2	0	2	1	2	2	3	2	2	2	2	3	0	0
TM7[G-1] sp. HOT-347 / TM7[G-2] sp. HOT-350_Y77	1	0	2	2	0	2	2	2	2	2	0	1	2	2	2	3	2	1	2	1	0	2	0	2	1	1	2	0	1	2	1	2	0	2	0	0	0	2	4	2	1	2	1	0	2	0	2	3	0
TM7[G-5] sp. HOT-356_AH42	0	0	0	0	0	0	0	0	0	2	0	0	0	0	0	2	1	0	0	2	0	0	2	1	0	0	0	0	0	0	0	0	0	0	2	2	0	0	2	2	2	1	0	0	0	0	0	2	0
TM7[G-5] spp. HOT-356,437_O32	0	0	0	0	0	0	0	0	0	1	0	0	0	0	1	2	1	0	0	2	0	2	1	1	0	0	1	0	0	0	0	0	0	1	2	2	0	0	2	0	2	0	0	0	0	0	0	1	0
TM7[G-1] spp. HOT-346,347_AH43	0	0	2	1	0	2	1	2	2	2	2	2	3	3	2	2	2	2	2	2	2	3	1	2	2	2	2	2	2	2	0	2	1	2	2	2	0	2	3	3	2	2	2	1	2	2	3	3	0
Treponema Cluster II_AC43	0	0	0	0	0	0	0	0	0	0	0	0	0	0	0	0	0	0	0	0	0	0	0	0	0	0	0	0	0	0	0	0	0	0	0	0	0	0	0	0	0	0	0	0	0	0	0	0	0
Treponema denticola HOT-584_O40	2	0	0	0	1	1	1	0	1	1	1	1	0	1	2	1	1	1	0	1	0	1	0	1	0	1	0	2	1	1	0	1	1	1	2	0	1	2	1	0	1	0	1	0	0	0	0	0	0
Actinomyces georgiae HOT-617_AG01	0	0	0	0	0	0	0	0	0	0	0	0	0	0	0	0	0	0	0	0	0	0	0	0	0	0	0	0	0	0	0	0	0	0	0	0	0	0	0	0	0	0	0	0	0	0	0	0	0
Actinomyces georgiae HOT-617_AG02	0	0	0	0	0	0	0	0	0	0	0	0	2	1	1	0	1	0	0	0	0	0	0	0	0	0	0	0	0	0	0	0	0	0	0	1	0	0	0	1	1	2	0	0	0	0	0	0	0
Actinomyces gerencseriae HOT-618_AG03	0	2	0	0	1	2	2	4	2	0	1	2	0	0	0	0	2	3	4	5	0	2	3	0	0	2	0	0	2	2	0	2	0	1	0	0	0	0	0	0	4	0	0	2	2	0	0	0	0
Actinomyces israelii HOT-645_AG04	0	0	0	0	0	0	0	0	0	0	0	0	0	0	0	0	0	0	0	0	0	0	0	0	0	0	0	0	0	0	2	0	0	0	0	0	0	0	0	0	0	0	0	2	0	0	0	0	0
Actinomyces israelii HOT-645_AG05	0	0	0	0	0	0	0	0	0	0	0	0	0	1	0	1	0	0	0	2	0	0	0	0	0	0	0	0	0	0	0	0	0	0	0	0	0	1	0	0	1	0	0	2	0	0	0	0	0
Actinomyces meyeri HOT-671_AG06	0	0	0	0	0	0	0	0	0	0	0	0	0	0	0	0	0	0	0	0	0	0	0	0	0	0	0	0	0	0	0	0	0	0	0	0	0	0	0	0	0	0	0	0	0	0	0	0	0
Actinomyces naeslundii HOT-176_AC71	3	0	2	2	2	1	2	2	3	2	3	2	2	3	3	4	2	2	3	2	2	2	2	3	3	2	2	2	2	3	4	1	2	4	2	1	3	3	3	4	4	2	3	2	2	2	3	2	2
Actinomyces naeslundii II HOT-688_AG07	0	0	0	0	0	0	0	0	0	0	0	0	0	0	1	1	2	0	0	0	0	0	0	0	0	0	0	0	1	0	0	0	0	0	0	0	0	0	0	0	0	0	0	0	0	0	0	0	0
Bacteroidales[G-2] sp. HOT-274_AG15	1	0	0	0	0	0	0	0	0	0	1	0	1	2	2	2	0	1	0	2	0	0	1	0	0	2	1	1	0	2	0	2	2	1	0	0	0	2	2	2	2	0	0	0	0	0	2	0	0
Bacteroidetes[G-3] spp. HOT-281,365_AG16	0	0	0	0	0	0	0	0	0	0	0	0	0	0	0	0	0	0	0	0	0	0	0	0	0	0	0	0	0	0	0	0	0	0	0	0	0	0	0	0	0	0	0	0	0	0	0	0	0
Bacteroidetes[G-3] spp. HOT-281,365_AG17	0	0	0	0	0	0	0	0	0	0	0	0	0	0	0	0	0	0	0	0	0	0	0	0	0	0	0	0	0	0	0	0	0	0	0	0	0	0	0	0	0	0	0	0	0	0	0	0	0
Bacteroidetes[G-3] sp. HOT-281_AG18	0	0	0	0	0	0	0	0	0	0	0	0	0	0	0	0	0	0	0	0	0	0	0	0	0	0	0	0	0	0	0	0	0	0	0	0	0	0	0	0	0	0	0	0	0	0	0	0	0
Bacteroidetes[G-3] sp. HOT-365_AG19	0	0	0	0	0	0	0	0	0	0	0	0	0	0	0	0	0	0	0	0	0	0	0	0	0	0	0	0	0	0	0	0	0	0	0	0	0	0	0	0	0	0	0	0	0	0	0	0	0
Bacteroidetes[G-3] spp. HOT-281,365_AC95	0	0	0	0	0	0	0	0	0	0	0	0	0	0	0	0	0	0	0	0	0	0	0	0	0	0	0	0	0	0	0	0	0	0	0	0	0	0	0	0	0	0	0	0	0	0	0	0	0
Bergeyella sp. HOT-322_AD83	0	0	0	0	0	0	0	0	0	0	0	0	0	0	0	0	0	0	0	0	0	0	0	0	0	0	0	0	0	0	0	0	0	0	0	0	0	0	0	0	0	0	0	0	0	0	0	0	0
Bergeyella sp. HOT-322_AD84	0	0	0	0	0	0	0	0	0	0	0	0	0	0	0	0	0	0	0	0	1	0	0	0	0	1	0	1	0	0	0	0	1	0	0	0	0	0	0	0	0	0	0	0	0	0	0	0	0
Bifidobacteriaceae Cluster I_E49	0	0	0	0	0	0	0	0	0	0	0	0	0	0	0	0	0	0	0	0	0	0	0	0	0	0	0	0	0	0	0	0	0	0	0	0	0	0	0	0	0	0	0	0	0	0	0	0	0
Bifidobacterium dentium HOT-588_AA62	0	0	0	0	0	0	0	0	0	0	0	0	0	0	0	0	0	0	0	0	0	0	0	0	0	0	0	0	0	0	0	0	0	0	0	0	0	0	0	0	0	0	0	0	0	0	0	0	0
Cardiobacterium hominis HOT-633_O97	3	3	2	2	3	3	3	4	3	3	2	2	3	2	2	3	2	2	4	3	2	3	2	3	4	3	3	2	3	3	3	4	3	4	3	4	3	2	3	2	2	2	2	2	2	3	3	3	3
Cardiobacterium valvulum HOT-540_AD79	0	0	0	0	0	0	0	0	0	0	0	0	0	0	0	0	0	0	0	0	0	0	0	0	2	0	0	0	0	1	0	1	0	0	0	1	1	0	0	0	0	0	0	0	0	0	0	0	0
Cardiobacterium valvulum HOT-540_AD80	0	0	0	0	0	0	0	0	0	0	0	0	0	0	0	0	0	0	0	0	0	0	0	0	0	0	0	0	1	0	0	0	0	2	0	0	0	0	0	0	0	0	0	0	0	0	0	0	0
Catonella morbi HOT-165 / Catonella sp. HOT-164_O56	0	0	0	0	0	0	0	0	0	2	1	0	0	2	2	2	0	2	0	1	1	1	2	0	0	1	0	1	0	2	1	2	2	2	2	1	1	2	2	2	2	0	0	2	1	2	2	2	2
Clostridiales[F-2][G-1] sp. HOT-075_AD78	0	0	0	0	0	0	0	0	0	1	2	0	0	2	2	1	1	2	0	0	0	0	0	0	0	0	0	1	0	0	0	1	0	0	0	0	2	2	1	4	3	2	2	1	0	1	1	0	0
Clostridiales[F-2][G-2] sp. HOT-085_R31	0	0	0	0	0	0	0	0	0	0	0	0	0	0	0	0	0	2	0	0	0	0	0	0	0	0	0	0	0	0	0	0	0	0	0	0	1	0	0	2	1	0	0	0	0	0	0	0	0
Corynebacterium durum HOT-595_AG28	0	0	0	0	0	0	0	0	0	0	0	0	0	0	0	0	0	0	0	0	0	0	0	0	0	0	0	0	0	0	0	0	0	0	0	0	0	0	0	0	0	0	0	0	0	0	0	0	0
Corynebacterium matruchotii HOT-666_AG29	0	0	0	0	0	0	0	0	0	0	0	0	0	0	0	1	0	0	0	0	0	0	0	0	0	0	0	0	0	0	0	0	0	0	0	0	0	0	2	0	1	1	0	0	0	0	0	0	0
Corynebacterium matruchotii HOT-666_AG30	0	0	0	0	0	0	0	0	0	0	0	0	0	0	0	0	0	0	0	0	0	0	0	0	0	0	0	0	0	0	0	0	0	0	0	0	0	0	0	0	0	0	0	0	0	0	0	0	0
Cryptobacterium curtum HOT-579_AG31	0	0	0	0	0	0	0	0	0	0	0	0	0	0	0	0	0	0	0	0	0	0	0	0	0	0	0	0	0	0	0	0	0	0	0	0	0	0	0	0	0	0	0	0	0	0	0	0	0
Desulfobulbus sp. HOT-041_K70	0	0	0	0	0	0	0	0	0	0	0	0	0	0	0	0	0	0	0	0	0	0	0	0	0	0	0	0	0	0	0	0	0	0	0	0	0	0	0	0	0	0	0	0	0	0	0	0	0
Dialister invisus HOT-118_AG32	0	0	0	0	0	0	0	0	0	0	0	0	0	0	0	0	0	0	0	1	0	0	1	0	0	0	0	0	0	0	0	0	0	0	0	0	0	0	0	0	0	0	0	0	0	0	0	0	0
Fretibacterium spp. HOT-360,362,453_AC56	0	0	0	0	0	0	0	0	0	0	0	0	0	0	0	0	0	0	0	0	0	0	0	0	0	0	0	0	0	0	0	0	0	0	0	0	0	0	0	0	0	0	0	0	0	0	0	0	0
Fusobacterium Cluster_AE01	4	3	2	2	3	3	3	3	4	4	4	4	4	4	3	4	4	4	4	3	3	4	4	3	4	3	3	2	2	4	3	3	4	4	4	3	2	2	3	4	4	3	3	2	2	4	4	3	3
Fusobacterium naviforme HOT-689 / Fusobacterium nucleatum ss vincentii HOT-200_M22	0	0	0	0	0	0	0	0	2	0	0	0	0	0	0	0	0	0	0	0	0	2	0	0	0	0	0	0	0	0	0	0	0	0	0	0	0	0	0	0	0	0	0	0	0	0	2	0	0
Fusobacterium nucleatum ss animalis HOT-420_AG50	2	0	0	0	0	0	0	1	1	0	1	0	0	1	0	1	1	1	0	0	0	1	2	0	0	0	1	0	0	2	2	0	0	1	0	0	0	0	0	0	0	1	2	0	0	1	1	0	0
Fusobacterium periodonticum HOT-201_R20	0	0	2	2	2	2	2	2	3	3	2	2	3	4	3	3	3	3	3	3	2	3	3	2	3	3	3	0	2	3	1	2	2	4	3	3	0	2	2	4	4	2	3	1	2	3	4	2	2
Gemella haemolysans HOT-626_AG51	1	2	5	3	2	4	3	2	4	4	4	4	4	3	4	4	4	5	2	3	4	4	5	3	3	4	4	3	2	3	4	4	3	2	4	2	3	3	3	4	4	4	4	3	5	5	5	5	5
Gemella haemolysans HOT-626 / Gemella sanguinis HOT-757_K63	0	2	4	1	0	2	1	2	2	2	2	2	2	2	1	2	2	2	0	2	3	2	4	3	0	3	3	2	2	2	2	2	2	1	2	1	0	2	2	0	3	2	2	2	4	4	4	4	5
Gemella morbillorum HOT-046_AB09	0	0	0	0	0	0	0	0	3	0	2	0	0	0	0	2	1	2	0	1	2	2	2	0	0	0	0	0	0	0	2	0	0	0	1	0	0	0	0	1	0	0	0	0	1	0	0	0	0
Gemella sanguinis HOT-757_AB17	0	0	0	0	0	0	0	0	0	0	0	0	1	2	0	1	0	0	0	2	1	2	2	2	0	1	2	0	0	1	2	0	0	0	0	0	0	0	2	2	1	2	0	0	0	0	1	0	1
Gemella sanguinis HOT-757_AG52	0	0	0	0	0	0	0	0	0	0	0	0	0	0	0	0	0	0	0	0	0	0	1	0	0	0	0	0	0	0	0	0	0	0	0	0	0	0	0	0	0	0	0	0	0	0	1	0	0
Granulicatella adiacens HOT-534 / Granulicatella elegans HOT-596_W81	0	0	2	2	2	2	1	0	3	2	1	1	0	1	2	2	2	1	0	2	2	2	2	2	2	2	2	1	1	0	2	0	2	0	0	0	0	1	1	1	2	2	2	0	2	3	3	2	3
Granulicatella adiacens HOT-534_AB30	0	0	2	2	2	0	0	0	0	0	0	0	0	0	0	1	2	0	0	2	1	1	1	2	2	1	2	0	0	0	1	0	1	0	0	0	0	0	0	0	1	0	2	1	1	0	2	1	2
Leptotrichiaceae[G-1] spp. HOT-210,220_AD17	0	0	0	0	0	0	0	0	0	0	0	0	0	0	0	0	0	0	0	0	0	0	0	0	0	0	0	0	0	0	0	0	0	0	0	0	0	0	0	0	0	0	0	0	0	0	0	0	0
Megasphaera micronuciformis HOT-122_X28	0	0	0	0	0	0	0	0	0	0	0	0	0	0	0	0	0	0	0	0	0	0	0	0	0	0	0	0	0	0	0	0	0	0	0	0	0	0	0	0	0	0	0	0	0	0	0	0	0
Megasphaera sp. HOT-123_AD11	0	0	0	0	0	0	0	0	0	0	0	0	0	0	0	0	0	0	0	0	0	0	0	0	0	0	0	0	0	0	0	0	0	0	0	0	0	0	0	0	0	0	0	0	0	0	0	0	0
Mitsuokella sp. HOT-131_AG68	0	0	0	0	0	0	0	0	0	0	0	0	0	0	0	0	0	0	0	0	0	0	0	0	0	0	0	0	0	0	0	0	0	0	0	0	0	0	0	0	0	0	0	0	0	0	0	0	0
Mitsuokella sp. HOT-131_AG69	0	0	0	0	0	0	0	0	0	0	0	0	0	0	0	0	0	0	0	0	0	0	0	0	0	0	0	0	0	0	0	0	0	0	0	0	0	0	0	0	0	0	0	0	0	0	0	0	0
Mitsuokella sp. HOT-131_X72	0	0	0	0	0	0	0	0	0	0	0	0	0	0	0	0	0	0	0	0	0	0	0	0	0	0	0	0	0	0	0	0	0	0	0	0	0	0	0	0	0	0	0	0	0	0	0	0	0
Mogibacterium timidum HOT-042_AB25	0	0	0	0	0	0	0	0	0	0	0	0	0	0	0	0	0	0	0	0	0	0	0	0	0	0	0	0	0	0	0	0	0	0	0	0	0	0	0	0	0	0	0	0	0	0	0	0	0
Mogibacterium timidum HOT-042_AB26	0	0	0	0	0	0	0	0	0	0	0	0	0	0	0	0	0	0	0	0	0	0	0	0	0	0	0	0	0	0	0	0	0	0	0	0	0	0	0	0	0	0	0	0	0	0	0	0	0
Mycoplasma faucium HOT-606_N40	0	0	0	0	0	0	0	0	0	0	0	0	0	0	0	0	0	0	0	0	0	0	0	0	0	0	0	0	0	0	0	0	0	0	0	0	0	0	0	0	0	0	0	0	0	0	0	0	0
Mycoplasma hominis HOT-632_N30	0	0	0	0	0	0	0	0	0	0	0	0	0	0	0	0	0	0	0	0	0	0	0	0	0	0	0	0	0	0	0	0	0	0	0	0	0	0	0	0	0	0	0	0	0	0	0	0	0
Mycoplasma hominis HOT-632_Y89	0	0	0	0	0	0	0	0	0	0	0	0	0	0	0	0	0	0	0	0	0	0	0	0	0	0	0	0	0	0	0	0	0	0	0	0	0	0	0	0	0	0	0	0	0	0	0	0	0
Porphyromonas endodontalis HOT-273_AG88	0	0	0	0	0	0	0	0	0	0	0	0	0	0	0	0	0	0	0	0	0	0	0	0	0	0	0	0	0	0	0	0	0	0	0	0	0	0	0	0	0	0	0	0	0	0	0	0	0
Porphyromonas gingivalis HOT-619_AA93	0	0	0	0	0	0	0	0	0	0	0	0	0	0	0	0	0	0	0	0	0	0	0	0	0	0	0	0	0	0	0	0	0	0	0	0	0	0	0	0	0	0	0	0	0	0	0	0	0
Porphyromonas gingivalis HOT-619_X21	0	0	0	0	0	0	0	0	0	0	0	0	0	0	0	0	0	0	0	0	0	0	0	0	0	0	0	0	0	0	0	0	0	0	0	0	0	0	0	0	0	0	0	0	0	0	0	0	0
Porphyromonas sp. HOT-279_Q93	0	0	0	0	0	0	0	0	0	0	0	0	0	0	0	0	0	0	0	0	0	0	0	0	0	0	0	0	0	0	0	0	0	0	0	0	0	0	0	0	0	0	0	0	0	0	0	0	0
Prevotella buccae HOT-560_Y63	0	0	0	0	0	0	0	0	0	0	0	0	0	0	0	0	0	0	0	0	0	0	0	0	0	0	0	0	0	0	0	0	0	0	0	0	0	0	0	0	0	0	0	0	0	0	0	0	0
Prevotella Cluster I_AB01	0	0	0	0	0	0	0	0	0	0	0	0	0	0	0	0	0	0	0	0	0	0	0	0	0	0	0	0	0	0	0	0	0	0	0	0	0	0	0	0	0	0	0	0	0	0	0	0	0
Prevotella Cluster II_AA44	1	0	0	0	0	0	0	0	0	0	0	0	0	1	0	0	0	2	0	1	0	0	1	0	0	0	0	0	0	2	1	0	0	0	0	1	1	1	1	2	2	2	2	0	0	0	0	0	0
Prevotella dentalis HOT-583_AG89	0	0	0	0	0	0	0	0	0	0	0	0	0	0	0	0	0	0	0	0	0	0	0	0	0	0	0	0	0	0	0	0	0	0	0	0	0	0	0	0	0	0	0	0	0	0	0	0	0
Prevotella dentalis HOT-583_AG90	0	0	0	0	0	0	0	0	0	0	0	0	0	0	0	0	0	0	0	0	0	0	0	0	0	0	0	0	0	0	0	0	0	0	0	0	0	0	0	0	0	0	0	0	0	0	0	0	0
Prevotella dentalis HOT-583_AG91	0	0	0	0	0	0	0	0	0	0	0	0	0	0	0	0	0	0	0	0	0	0	0	0	0	0	0	0	0	0	0	0	0	0	0	0	0	0	0	0	0	0	0	0	0	0	0	0	0
Prevotella denticola HOT-291_K73	0	0	0	0	0	0	0	0	0	0	0	0	0	0	0	0	0	1	0	0	0	0	0	0	0	0	0	0	0	0	0	0	0	0	0	0	0	0	0	0	0	0	0	0	0	0	0	0	0
Prevotella histicola HOT-298 / Prevotella melaninogenica HOT-469_T81	0	0	0	0	0	0	0	0	0	0	0	0	0	1	0	0	0	1	0	0	0	0	0	0	0	0	0	0	0	0	0	0	0	0	0	0	1	0	2	0	1	0	0	0	0	0	0	0	0
Proteus mirabolis HOT-676_AH10	0	0	0	0	0	0	0	0	0	0	0	0	0	0	0	0	0	0	0	0	0	0	0	0	0	0	0	0	0	0	0	0	0	0	0	0	0	0	0	0	0	0	0	0	0	0	0	0	0
Pseudomonas aeruginosa HOT-536 / Pseudomonas otitidis HOT-834 / Pseudomonas sp. HOT-032_AB68	0	0	0	0	0	0	0	0	0	0	0	0	0	0	0	0	0	0	0	0	0	0	0	0	0	0	0	0	0	0	0	0	0	0	0	0	0	0	0	0	0	0	0	0	0	0	0	0	0
Pseudomonas aeruginosa HOT-536 / Pseudomonas otitidis HOT-834_AB67	0	0	0	0	0	0	0	0	0	0	0	0	0	0	0	0	0	0	0	0	0	0	0	0	0	0	0	0	0	0	0	0	0	0	0	0	0	0	0	0	0	0	0	0	0	0	0	0	0
Pseudomonas Cluster_O96	0	0	0	0	0	0	0	0	0	0	0	0	0	0	0	0	0	0	3	0	0	0	0	0	0	0	0	0	0	0	0	0	0	2	0	0	0	0	0	0	0	0	0	0	0	0	0	0	0
Pseudomonas otitidis and aeruginosa and HOT-834,536_032_AH11	0	0	0	0	0	0	0	0	0	0	0	0	0	0	0	0	0	0	0	0	0	0	0	0	0	0	0	0	0	0	0	0	0	0	0	0	0	0	0	0	0	0	0	0	0	0	0	0	0
Pseudoramibacter alactolyticus HOT-538_AB69	0	0	0	0	0	0	0	0	0	0	0	0	0	0	0	0	0	0	0	0	0	0	0	0	0	0	0	0	0	0	0	0	0	0	0	0	0	0	0	0	0	0	0	0	0	0	0	0	0
Pseudoramibacter alactolyticus HOT-538_AB70	0	0	0	0	0	0	0	0	0	0	0	0	0	0	0	0	0	0	0	0	0	0	0	0	0	0	0	0	0	0	0	0	0	0	0	0	0	0	0	0	0	0	0	0	0	0	0	0	0
Pyramidobacter piscolens HOT-357_AH12	0	0	0	0	0	0	0	0	0	0	0	0	0	0	0	0	0	0	0	0	0	0	0	0	0	0	0	0	0	0	0	0	0	0	0	0	0	0	0	0	0	0	0	0	0	0	0	0	0
Pyramidobacter piscolens HOT-357_AH13	0	0	0	0	0	0	0	0	0	0	0	0	0	0	0	0	0	0	0	0	0	0	0	0	0	0	0	0	0	0	0	0	0	0	0	0	0	0	0	0	0	0	0	0	0	0	0	0	0
Rhodocyclus sp. HOT-028_AH14	0	0	0	0	0	0	0	0	0	0	0	0	0	0	0	0	0	0	0	0	0	0	0	0	0	0	0	0	0	0	0	0	0	0	0	0	0	0	0	0	0	0	0	0	0	0	0	0	0
Rothia dentocariosa HOT-587 / Rothia mucilaginosa HOT-681_E52	3	0	3	0	0	2	0	0	1	1	1	0	1	1	0	0	1	1	0	0	2	2	2	2	1	2	2	0	0	2	2	0	0	1	1	0	0	0	0	1	0	0	2	0	3	2	2	2	3
Rothia dentocariosa HOT-587_Q66	2	0	0	0	0	0	0	0	0	0	0	0	0	0	0	0	0	0	0	0	0	0	0	0	0	0	0	0	0	0	0	0	0	0	0	0	0	0	0	0	0	0	0	0	0	0	0	0	0
Staphylococcus aureus HOT-550_AH31	0	0	0	0	0	0	0	0	0	0	0	0	0	0	0	0	0	0	0	0	0	0	0	0	0	0	0	0	0	0	0	0	0	0	0	0	0	0	0	0	0	0	0	0	0	0	0	0	0
Stenotrophomonas maltophilia HOT-663_AB85	0	0	0	0	0	0	0	0	0	0	0	0	0	0	0	0	0	0	0	0	0	0	0	0	0	0	0	0	0	0	0	0	0	0	0	0	0	0	0	0	0	0	0	0	0	0	0	0	0
Stenotrophomonas maltophilia HOT-663_AB86	0	0	0	0	0	0	0	0	0	0	0	0	0	0	0	0	0	0	0	0	0	0	0	0	0	0	0	0	0	0	0	0	0	0	0	0	0	0	0	0	0	0	0	0	0	0	0	0	0
Stomatobaculum sp. HOT-097_AG59	0	0	0	0	0	0	0	0	0	0	0	0	0	0	0	0	0	0	0	0	0	0	0	0	0	0	0	0	0	1	0	0	0	0	0	0	0	0	0	0	0	0	0	0	0	0	0	0	0
Stomatobaculum sp. HOT-097_AG61	0	0	0	0	0	0	0	0	0	0	0	0	0	0	0	0	0	0	0	0	0	0	0	0	0	0	0	0	0	2	0	0	0	0	0	1	0	0	0	0	0	0	0	0	0	0	0	0	0
Streptococcus anginosus HOT-543 / Streptococcus gordonii HOT-622_F49	2	0	0	1	0	2	3	3	4	2	2	4	4	4	3	4	3	4	3	2	2	3	1	3	3	3	4	1	3	4	4	3	2	2	2	2	2	3	2	3	2	1	2	2	4	2	2	2	2
Streptococcus anginosus HOT-543 / Streptococcus gordonii HOT-622_X11	0	0	0	0	0	0	0	0	2	0	0	1	1	1	0	2	0	2	0	0	0	0	0	0	0	0	0	0	0	1	2	0	0	0	0	0	0	0	0	0	0	0	0	0	2	0	0	0	0
Streptococcus australis HOT-073_AH32	2	2	4	4	0	2	3	1	3	1	0	0	0	2	3	2	5	1	2	2	4	5	4	4	4	2	3	2	2	3	2	2	1	0	0	0	2	0	0	0	1	2	2	2	4	4	3	4	5
Streptococcus australis HOT-073_AH33	0	0	0	0	0	0	0	0	0	0	0	0	0	0	0	0	0	0	0	0	0	1	2	1	0	2	2	1	0	0	0	0	0	0	0	0	1	0	0	0	0	1	1	0	2	1	2	0	3
Streptococcus Cluster_AB99	0	0	0	0	0	0	0	0	0	0	0	0	0	0	0	0	0	0	0	1	2	0	0	0	0	0	0	0	0	0	0	0	0	0	0	0	0	1	0	3	2	1	0	2	0	0	0	0	1
Treponema sp. HOT-257_AH45	0	0	0	0	0	0	0	0	0	0	0	0	0	1	0	1	0	0	0	0	0	0	0	0	0	0	0	0	0	0	0	0	0	0	0	0	0	0	2	0	0	0	0	0	0	0	0	1	0
Treponema lecithinolyticum HOT-653_AB07	0	0	0	0	0	0	0	0	0	0	0	0	0	0	0	0	0	0	0	0	0	0	0	0	0	0	0	0	0	0	0	0	0	0	0	0	0	0	0	0	0	0	0	0	0	0	0	0	0
Treponema lecithinolyticum HOT-653_D52	0	0	0	0	0	0	0	0	0	0	0	0	0	0	0	0	0	0	0	0	0	0	0	0	0	0	0	0	0	0	0	0	0	0	0	0	0	0	0	0	0	0	0	0	0	0	0	0	0
Treponema maltophilum HOT-664_Q01	0	0	0	0	0	0	0	0	0	2	0	0	2	2	2	2	0	2	2	1	0	0	1	0	1	0	1	1	0	2	0	2	2	2	2	2	0	2	0	1	2	0	0	1	1	1	2	0	1
Treponema medium HOT-667_W76	0	0	0	0	0	0	0	0	0	0	0	0	0	0	0	0	0	0	0	0	0	0	0	0	0	0	0	0	0	0	0	0	0	0	0	0	0	0	0	0	0	0	0	0	0	0	0	0	0
Treponema parvum HOT-724_AC39	0	0	0	0	0	0	0	0	0	0	0	0	0	1	0	0	0	1	0	0	0	0	0	1	0	0	0	0	0	0	0	0	0	0	0	0	0	0	0	0	0	0	0	0	0	0	0	0	0
Treponema socranskii HOT-769 / Treponema sp. HOT-268_Y95	0	0	0	0	0	0	0	0	0	0	0	0	0	0	0	0	0	0	0	0	0	0	0	0	0	0	0	0	0	0	0	0	0	0	0	0	0	0	0	0	0	0	0	0	0	0	0	0	0
Treponema sp. HOT-228_AH46	0	0	0	0	0	0	0	0	0	0	0	0	0	0	0	0	0	0	0	0	0	0	0	0	0	0	0	0	0	0	0	0	0	0	0	0	0	0	0	0	0	0	0	0	0	0	0	0	0
Treponema sp. HOT-231_AC45	0	0	0	0	0	0	0	0	0	0	0	0	0	0	0	0	0	0	0	0	0	0	0	0	0	0	0	0	0	0	0	0	0	0	0	0	0	0	0	0	0	0	0	0	0	0	0	0	0
Treponema spp. HOT-237,242_F89	0	0	0	0	0	0	0	0	0	0	0	0	0	0	0	0	0	0	0	0	0	0	0	0	0	0	0	0	0	0	0	0	0	0	0	0	0	0	0	0	0	0	0	0	0	0	0	0	0
Actinomyces meyeri HOT-671 / Actinomyces odontolyticus HOT-701_AG08	0	0	0	0	0	0	0	0	0	0	0	0	0	2	2	2	0	0	0	0	0	0	0	1	0	0	0	0	0	1	0	0	0	0	1	0	0	0	0	2	2	0	0	0	0	0	0	0	0
Actinomyces sp. HOT-169_AD85	2	0	0	0	0	0	0	0	0	0	0	0	0	0	0	0	0	0	0	0	0	0	0	1	0	0	0	0	0	0	0	0	0	0	0	0	0	0	0	0	0	0	0	0	0	0	0	0	0
Actinomyces sp. HOT-170_AG09	2	2	0	0	0	0	0	0	2	0	1	1	2	0	0	0	0	2	0	0	0	0	0	0	0	0	0	0	0	0	2	0	2	2	0	0	0	0	0	0	0	0	0	0	2	0	0	0	0
Actinomyces sp. HOT-170_AG10	0	1	0	0	0	0	0	0	0	0	0	0	1	0	0	0	0	1	0	0	0	0	0	0	0	0	0	0	0	0	1	0	1	2	0	0	0	0	0	0	0	0	0	0	1	0	0	0	0
Actinomyces sp. HOT-170_T61	2	2	1	0	0	2	0	0	3	0	2	0	3	0	1	0	0	2	0	0	1	1	0	0	0	0	0	0	0	0	3	0	2	3	0	0	0	0	0	0	0	0	0	0	2	0	0	0	1
Actinomyces spp. HOT-175,893_AG11	2	0	0	0	0	0	0	0	0	0	0	1	0	1	2	2	1	2	0	1	0	0	0	0	0	0	0	0	0	0	0	0	0	0	0	0	0	0	0	0	1	0	1	1	0	0	0	0	0
Actinomyces sp. HOT-179_Y79	0	0	0	0	0	0	0	0	0	0	0	0	0	0	0	0	0	0	0	0	0	0	0	0	0	0	0	0	0	0	0	0	0	0	0	0	0	0	0	0	0	0	0	0	0	0	0	0	0
Actinomyces sp. HOT-448_AB36	0	0	0	0	0	0	0	2	1	0	0	0	0	0	0	0	0	0	0	0	0	0	0	0	0	0	0	0	0	0	0	0	0	0	0	0	0	0	0	0	0	0	0	0	0	0	0	0	0
Actinomyces sp. HOT-448_AC69	0	0	0	0	0	0	0	2	2	0	0	0	0	0	0	0	0	1	0	0	0	0	0	0	0	0	0	0	0	0	0	0	0	0	0	0	0	0	0	0	0	0	0	0	0	0	0	0	0
Actinomyces spp. HOT-446,448_AC70	0	0	0	0	0	0	0	0	0	0	0	0	0	0	0	0	0	0	0	0	0	0	0	0	0	0	0	0	0	0	0	0	0	0	0	0	0	0	0	0	0	0	0	0	0	0	0	0	0
Brevundimonas diminuta HOT-590_AC90	0	0	0	0	0	0	0	0	1	0	0	0	0	0	0	0	0	0	0	0	0	0	0	0	0	0	0	0	0	0	0	0	0	1	0	0	0	0	0	0	0	0	0	0	0	0	0	0	0
Bulleidia extructa HOT-603_AD81	0	0	0	0	0	0	0	0	0	0	0	0	0	0	0	0	0	0	0	0	0	0	0	0	0	0	0	0	0	0	0	0	0	0	0	0	0	0	0	0	0	0	0	0	0	0	0	0	0
Burkholderia cepacia HOT-571_AC05	0	0	0	0	0	0	0	0	0	0	0	0	0	0	0	0	0	0	0	0	0	0	0	0	0	0	0	0	0	0	0	0	0	0	0	0	0	0	0	0	0	0	0	0	0	0	0	0	0
Burkholderia sp. HOT-406_AB66	0	0	0	0	0	0	0	0	0	1	0	2	2	1	0	0	0	0	1	1	0	0	0	0	0	0	0	0	1	0	0	1	0	1	0	1	1	1	0	0	1	0	0	0	0	0	0	0	0
Campylobacter concisus HOT-575 / Campylobacter rectus HOT-748_T86	0	0	0	0	0	0	0	0	2	2	2	2	2	3	3	3	2	2	0	2	2	3	1	1	0	1	2	3	2	2	2	2	2	2	2	2	2	2	4	4	4	3	3	3	0	1	2	1	0
Campylobacter concisus HOT-575 / Campylobacter rectus HOT-748_X36	2	0	2	2	2	3	2	2	3	4	3	4	4	4	4	4	3	4	3	3	4	4	3	2	2	3	3	4	3	3	4	3	4	3	4	3	4	4	5	5	5	5	4	4	2	3	3	3	3
Campylobacter concisus HOT-575_O46	1	0	1	0	2	2	1	0	3	3	2	2	3	3	3	4	3	3	2	2	2	3	1	2	2	0	3	3	1	2	3	2	3	2	2	1	1	2	2	3	4	3	3	3	2	2	1	0	2
Campylobacter concisus HOT-575_X33	0	0	0	0	0	0	0	0	0	1	0	0	1	1	2	2	0	0	0	0	0	1	0	0	0	0	0	1	0	0	0	0	1	0	0	0	1	1	2	2	2	2	2	2	0	0	0	0	0
Campylobacter curvus HOT-580 / Campylobacter rectus HOT-748 / Campylobacter showae HOT-763_T87	1	0	0	0	0	0	2	0	2	2	1	0	3	2	2	2	2	2	2	2	1	2	1	2	2	2	2	2	1	2	2	2	2	2	2	1	2	2	2	2	2	2	1	2	0	1	2	0	1
Dialister invisus HOT-118_AG33	0	0	0	0	0	0	0	0	0	0	0	0	0	0	0	0	0	0	0	1	0	0	1	0	0	0	0	0	0	1	0	0	0	0	0	0	0	0	0	0	0	0	0	0	0	0	0	0	0
Dialister pneumosintes HOT-736_AG34	0	0	0	0	0	0	0	0	0	0	0	0	0	0	0	0	0	0	0	0	0	0	1	0	0	0	0	0	0	2	0	0	0	0	0	0	0	2	0	0	0	0	0	0	0	0	2	0	0
Dialister pneumosintes HOT-736_X78	0	0	0	0	0	0	0	0	0	0	0	0	0	1	0	0	0	0	0	0	0	0	2	0	0	0	0	0	0	2	0	0	0	0	0	0	0	2	0	0	0	0	0	1	0	0	2	0	0
Dialister sp. HOT-119_AG35	0	0	0	0	0	0	0	0	0	0	0	0	0	0	0	0	0	0	0	0	0	0	0	0	0	0	0	0	0	0	0	0	0	0	0	0	0	0	0	0	0	0	0	0	0	0	0	0	0
Dialister sp. HOT-119_AG36	0	0	0	0	0	0	0	0	0	0	0	0	0	0	0	0	0	0	0	0	0	0	0	0	0	0	0	0	0	0	0	0	0	0	0	0	0	0	0	0	0	0	0	0	0	0	0	0	0
Dialister sp. HOT-119_AG37	0	0	0	0	0	0	0	0	0	0	0	0	0	0	0	0	0	0	0	0	0	0	0	0	0	0	0	0	0	0	0	0	0	0	0	0	0	0	0	0	0	0	0	0	0	0	0	0	0
Eikenella corrodens HOT-577 / Kingella denitrificans HOT-582 / Kingella sp. HOT-012_AD98	0	4	2	1	0	2	2	0	2	2	1	2	2	2	2	1	1	2	2	1	2	1	0	2	2	2	2	1	1	2	2	2	2	1	2	2	0	2	2	1	0	2	1	0	2	2	2	0	2
Enterococcus casseliflava HOT-801 / Enterococcus italicus HOT-803 / Enterococcus saccharolytics HOT-802_AB13	0	0	0	0	0	0	0	0	0	0	0	0	0	0	0	0	0	0	0	0	0	0	0	0	0	0	0	0	0	0	0	0	0	0	0	0	0	0	0	0	0	0	0	0	0	0	0	0	0
Enterococcus faecalis HOT-604_N28	0	0	0	0	0	0	0	0	0	0	0	0	0	0	0	0	0	0	0	0	0	0	0	0	0	0	0	0	0	0	0	0	0	0	0	0	0	0	0	0	0	0	0	0	0	0	0	0	0
Enterococcus italicus HOT-803_AG38	0	0	0	0	0	0	0	0	0	0	0	0	0	0	0	0	0	0	0	0	0	0	0	0	0	0	0	0	0	0	0	0	0	0	0	0	0	0	0	0	0	0	0	0	0	0	0	0	0
Enterococcus saccharolyticus HOT-802_AG39	0	0	0	0	0	0	0	0	0	0	0	0	0	0	0	0	0	0	0	0	0	0	0	0	0	0	0	0	0	0	0	0	0	0	0	0	0	0	0	0	0	0	0	0	0	0	0	0	0
Enterococcus saccharolyticus HOT-802_AG40	0	0	0	0	0	0	0	0	0	0	0	0	0	0	0	0	0	0	0	0	0	0	0	0	0	0	0	0	0	0	0	0	0	0	0	0	0	0	0	0	0	0	0	0	0	0	0	0	0
Granulicatella elegans HOT-596_AB28	0	0	0	0	0	0	0	0	0	0	0	0	1	0	0	0	0	0	0	0	0	0	2	0	0	0	1	0	0	0	0	0	0	0	0	0	0	0	0	0	0	0	0	0	1	2	2	1	2
Granulicatella elegans HOT-596_AB29	0	0	2	0	0	0	0	0	0	0	1	0	2	1	0	1	1	0	0	1	2	0	4	2	0	2	2	1	0	0	2	1	1	2	2	1	1	2	2	0	1	2	2	0	2	4	4	3	4
Haemophilus parainfluenzae HOT-718_W79	3	4	4	5	5	5	4	2	4	2	3	4	2	3	3	4	4	3	2	2	4	3	3	5	4	4	4	5	4	4	2	3	3	5	2	2	1	3	2	2	2	2	3	2	3	3	3	3	4
Haemophilus sp. HOT-035_AG53	0	0	0	0	0	0	0	0	0	0	0	0	0	0	0	0	0	0	0	0	0	0	0	0	0	0	2	0	0	0	0	0	0	0	0	0	0	0	0	0	0	0	0	0	0	0	0	0	0
Haemophilus sp. HOT-036_X31	0	0	0	0	0	0	0	0	0	0	0	0	0	0	0	0	0	0	0	0	0	0	0	0	0	0	0	0	0	0	0	0	0	0	0	0	0	0	0	0	0	0	0	0	0	0	0	0	0
Helicobacter pylori HOT-812_AG54	0	0	0	0	0	0	0	0	0	0	0	0	0	0	0	0	0	0	0	0	0	0	0	0	0	0	0	0	0	0	0	0	0	0	0	0	0	0	0	0	0	0	0	0	0	0	0	0	0
Kingella denitrificans HOT-582_W30	1	4	0	0	0	1	2	1	2	2	2	1	0	2	2	1	1	1	2	1	0	0	1	2	2	0	1	2	1	2	1	3	2	1	1	0	0	2	2	1	1	2	0	2	2	2	2	0	1
Kingella denitrificans HOT-582_X41	2	3	0	0	0	2	2	1	2	2	2	1	0	2	2	1	2	2	2	2	0	1	0	2	2	0	1	2	2	2	2	2	2	1	1	1	0	2	2	1	1	2	0	2	2	1	1	0	1
Kingella oralis HOT-706_AA77	2	0	1	0	0	1	0	2	3	1	1	2	0	1	2	1	3	1	0	1	3	2	2	2	2	0	2	2	2	1	3	2	2	3	0	2	0	0	0	1	0	2	2	0	2	1	0	0	2
Kingella oralis HOT-706_O86	2	2	2	1	1	2	0	2	3	2	2	2	0	1	2	1	3	2	0	2	3	3	2	2	2	2	2	2	2	2	3	2	2	4	2	2	2	0	0	2	0	3	2	0	2	2	0	0	2
Klebsiella pneumoniae HOT-731 / Klebsiella pneumonia ss ozaenae HOT-735_AG55	0	0	0	0	0	0	0	0	0	0	0	0	0	0	0	0	0	0	0	0	0	0	0	0	1	0	0	0	0	1	0	0	0	1	0	0	0	0	0	0	0	0	0	0	0	0	0	0	0
Lachnoanaerobaculum orale HOT-082 / Lachnoanaerobaculum saburreum HOT-494_AB50	1	2	0	0	1	2	0	2	1	2	2	2	0	3	2	2	2	3	0	2	0	0	1	0	0	0	1	2	2	0	3	0	0	0	2	2	2	2	3	3	3	3	3	5	2	1	0	2	0
Mycoplasma salivarium HOT-754_AD10	0	0	0	0	0	0	0	0	0	0	0	0	0	0	0	0	0	0	0	0	0	0	0	0	0	0	0	0	0	0	0	0	0	0	0	0	0	0	0	0	0	0	0	0	0	0	0	0	0
Neisseria bacilliformis HOT-013 / Neisseria sp. HOT-018_Y59	2	2	0	0	0	0	0	0	2	0	0	0	0	0	0	0	0	0	1	1	0	0	0	0	0	0	0	0	0	1	0	2	0	2	0	1	0	0	2	0	0	0	0	0	0	0	0	1	0
Neisseria Cluster_O45	0	3	4	4	4	3	4	2	3	2	2	2	2	2	3	3	2	2	2	2	3	3	2	4	3	3	3	4	3	3	2	3	2	3	2	1	1	2	4	2	1	1	2	2	4	4	3	3	3
Neisseria elongata HOT-598_AA75	2	0	3	2	2	2	2	0	2	2	2	3	1	2	1	2	2	0	3	2	2	1	2	2	2	3	2	3	3	2	0	3	1	0	1	0	1	3	2	2	2	2	2	0	2	2	2	3	0
Neisseria flavescens HOT-610_AG70	0	2	0	0	0	2	2	0	0	0	0	3	2	0	0	2	0	0	0	2	2	2	2	0	0	0	1	0	0	1	0	2	2	0	1	1	4	0	0	0	0	2	0	0	0	0	0	2	2
Neisseria gonorrhoeae HOT-621 / Neisseria polysaccharea HOT-737_O76	2	0	1	2	2	2	1	1	2	1	1	0	1	2	1	1	2	1	0	2	2	2	2	1	2	0	0	1	1	2	2	1	0	0	0	0	0	0	1	0	0	1	1	1	2	1	0	0	2
Neisseria oralis HOT-014 / Eikenella sp. HOT-011_Y57	0	0	0	0	0	0	0	0	0	0	0	0	0	0	0	0	0	0	0	0	0	0	0	0	0	0	0	0	0	0	0	0	0	0	0	0	0	0	0	0	0	0	0	0	0	0	0	0	0
Neisseria pharyngis HOT-729_AD08	0	0	0	2	0	0	0	0	0	0	2	0	0	1	0	0	0	0	0	0	0	0	0	0	0	1	0	2	2	2	0	0	0	0	0	0	0	1	2	0	0	0	2	0	0	0	0	0	0
Neisseria pharyngis HOT-729_AG71	0	0	0	2	0	0	0	0	0	0	1	0	0	1	0	0	0	0	0	0	0	0	0	0	0	1	0	2	1	2	0	0	0	0	0	0	0	0	2	0	0	0	2	0	0	0	0	0	0
Neisseria pharyngis HOT-729_AG72	0	0	0	2	0	0	0	0	0	0	1	0	0	1	0	0	0	0	0	0	0	0	0	0	0	2	0	2	1	2	0	0	0	0	0	0	0	0	2	0	0	0	2	0	0	0	0	0	0
Neisseria sp. HOT-020_Y56	1	0	0	0	0	0	1	0	0	0	0	0	0	0	0	3	0	1	0	0	0	0	0	0	2	0	0	0	1	0	0	2	3	0	1	2	0	3	0	0	0	0	0	0	2	0	2	0	0
Neisseria subflava HOT-476_AG73	0	0	0	0	0	0	0	0	0	0	0	0	0	0	2	2	0	0	0	0	0	0	0	0	0	0	0	0	0	0	0	1	0	0	0	0	0	1	0	0	1	0	0	0	0	0	0	0	0
Prevotella histicola HOT-298_AD71	0	0	0	0	0	0	0	0	0	0	0	0	0	0	0	0	0	0	0	0	0	0	0	0	0	0	0	0	0	0	0	0	0	0	0	0	0	0	0	0	0	0	0	0	0	0	0	0	0
Prevotella histicola HOT-298_AD72	0	0	0	0	0	0	0	0	0	0	0	0	0	0	0	0	0	0	0	0	0	0	0	0	0	0	0	0	0	0	0	0	0	0	0	0	0	0	0	0	0	0	0	0	0	0	0	0	0
Prevotella intermedia HOT-643_AB92	0	0	0	0	0	0	0	0	0	0	0	0	0	0	0	0	0	0	0	0	0	0	0	0	0	0	0	0	0	0	0	0	0	0	0	0	0	0	0	0	0	0	0	0	0	0	0	0	0
Prevotella intermedia HOT-643_AD06	0	0	0	0	0	0	0	0	0	0	0	0	0	0	0	0	0	0	0	0	0	0	0	0	0	0	0	0	0	0	0	0	0	0	0	0	0	0	0	0	0	0	0	0	0	0	0	0	0
Prevotella intermedia HOT-643_L18	0	0	0	0	0	0	0	0	0	0	0	0	0	0	0	0	0	0	0	0	0	0	0	0	0	0	0	0	0	0	0	0	0	0	0	0	0	0	0	0	0	0	0	0	0	0	0	0	0
Prevotella loescheii HOT-658 / Prevotella spp. HOT-317,472_Y65	0	0	0	0	0	0	0	1	2	2	1	2	2	2	0	1	0	0	2	2	0	0	0	0	0	0	0	1	1	1	0	1	1	1	0	1	2	2	0	1	2	1	0	0	0	0	0	0	0
Prevotella maculosa HOT-289_AC94	0	0	0	0	0	0	0	0	0	0	0	0	0	0	0	0	0	0	0	0	0	0	0	0	0	0	0	0	0	0	0	0	0	0	0	0	0	0	0	0	0	0	0	0	0	0	0	0	0
Prevotella melaninogenica HOT-469_AG92	0	0	0	0	0	0	0	0	0	0	0	0	0	0	0	0	0	0	0	0	0	0	0	0	0	0	0	0	0	0	0	0	0	0	0	0	0	0	0	0	0	0	0	0	0	0	0	0	0
Prevotella nigrescens HOT-693_AG93	0	0	0	0	0	0	0	0	0	0	0	0	0	0	0	0	0	0	0	0	0	0	0	0	0	0	0	0	0	0	0	0	0	0	0	0	0	0	0	0	0	0	0	0	0	0	0	0	0
Prevotella nigrescens HOT-693_W40	0	0	0	0	0	0	0	0	0	0	1	0	0	0	0	0	0	0	0	0	0	0	1	0	0	0	0	0	0	0	0	0	0	2	0	0	0	0	0	0	1	0	0	0	0	0	0	0	1
Prevotella oris HOT-311_AG94	0	0	0	0	0	0	0	0	0	0	0	0	0	0	0	0	0	0	0	0	0	0	1	0	0	0	0	0	0	2	0	0	0	0	0	0	0	0	0	0	0	0	0	0	0	0	0	0	0
Prevotella oris HOT-311_AG95	0	0	0	0	0	0	0	0	0	0	0	0	0	1	0	0	0	1	0	1	1	0	2	1	0	0	0	0	0	2	1	0	0	0	0	0	0	1	1	0	0	1	0	0	0	0	0	0	0
Rothia dentocariosa HOT-587_W97	1	0	0	0	0	0	0	0	0	0	0	0	0	0	0	0	0	0	0	0	0	0	0	0	0	0	0	0	0	0	0	0	0	0	0	0	0	0	0	0	0	0	0	0	0	0	0	0	0
Rothia dentocariosa HOT-587_W98	1	0	0	0	0	0	0	0	0	0	0	0	0	0	0	0	0	0	0	0	1	0	0	0	0	0	0	0	0	0	0	0	0	0	0	0	0	0	0	0	0	0	0	0	0	0	0	0	0
Rothia mucilaginosa HOT-681_AB62	0	0	1	0	0	0	0	0	0	0	0	0	0	0	0	0	0	0	0	0	1	0	2	1	0	1	0	0	0	0	0	0	0	0	0	0	0	0	0	0	0	0	0	0	2	0	1	0	2
Rothia mucilaginosa HOT-681_AB63	0	0	1	0	0	0	0	0	0	0	0	0	0	0	0	0	0	0	0	0	2	0	2	0	0	1	1	0	0	1	0	0	0	0	0	0	0	0	0	0	0	0	0	0	2	0	2	1	2
Scardovia inopinata HOT-642_AB32	0	0	0	0	0	0	0	0	0	0	0	0	0	0	0	0	0	0	0	0	0	0	0	0	0	0	0	0	0	0	0	0	0	0	0	0	0	0	0	0	0	0	0	0	0	0	0	0	0
Scardovia inopinata HOT-642_AB33	0	0	0	0	0	0	0	0	0	0	0	0	0	0	0	0	0	0	0	0	0	0	0	0	0	0	0	0	0	0	0	0	0	0	0	0	0	0	0	0	0	0	0	0	0	0	0	0	0
Scardovia wiggsiae HOT-195_Q56	0	0	0	0	0	0	0	0	0	0	0	0	0	0	0	0	0	0	0	0	0	0	0	0	0	0	0	0	0	0	0	0	0	0	0	0	0	0	0	0	0	0	0	0	0	0	0	0	0
Selenomonas artemidis HOT-124_AH15	0	0	0	0	0	0	0	0	1	0	0	0	0	0	0	0	0	0	0	0	0	0	0	0	0	0	0	0	0	0	0	0	0	0	0	0	0	0	0	0	0	0	2	0	0	0	0	0	0
Selenomonas artemidis HOT-124_AH16	0	0	0	0	0	0	0	0	0	0	0	0	0	0	0	0	0	0	0	0	0	0	0	0	0	0	0	0	0	0	0	0	0	0	0	0	0	0	0	0	0	0	0	0	0	0	0	0	0
Selenomonas dianae HOT-139_AH17	0	0	0	0	0	0	0	0	0	0	0	0	0	1	0	0	0	0	0	0	0	0	0	0	0	0	0	0	0	0	0	0	0	0	0	0	0	0	0	0	0	0	0	0	0	0	0	0	0
Selenomonas flueggei HOT-125_AH18	0	0	0	0	0	0	0	0	0	0	0	0	0	0	0	0	0	0	0	0	0	0	0	0	0	0	1	0	0	0	0	0	0	0	1	2	0	0	3	0	2	2	2	0	0	0	0	2	0
Selenomonas flueggei HOT-125_AH19	0	0	0	0	0	0	0	0	0	0	0	0	0	0	0	0	0	0	0	0	0	0	0	0	0	0	0	0	0	0	0	0	0	0	0	0	0	0	1	0	0	0	0	0	0	0	0	0	0
Streptococcus constellatus HOT-576 / Streptococcus intermedius HOT-644_AB77	4	2	2	2	2	2	2	1	0	3	3	3	2	3	0	2	3	4	4	3	5	4	3	3	2	2	0	2	2	4	4	2	3	4	4	2	5	2	4	0	2	1	3	2	3	2	2	4	3
Streptococcus constellatus HOT-576 / Streptococcus intermedius HOT-644_F48	4	2	3	3	2	2	2	2	5	4	3	3	3	4	2	3	3	4	4	3	5	4	3	3	2	3	2	2	3	5	4	3	3	4	4	2	5	2	4	0	2	3	3	2	4	4	3	4	4
Streptococcus constellatus HOT-576_AH34	1	0	2	1	0	0	0	0	1	1	1	1	0	2	0	2	1	3	0	1	1	2	0	1	0	0	0	2	1	0	2	1	1	1	1	1	1	0	2	0	0	1	0	0	2	2	0	0	0
Streptococcus cristatus HOT-578_AD88	2	1	2	2	2	2	2	4	3	2	4	3	3	3	2	0	2	2	2	4	3	3	3	2	3	1	2	2	2	1	1	2	2	0	2	0	2	1	2	2	2	2	5	2	2	0	2	0	0
Streptococcus cristatus HOT-578_AA47	2	2	2	3	2	3	2	5	4	3	5	4	4	4	3	2	2	3	3	5	3	4	3	3	4	2	2	2	3	2	2	2	2	1	2	2	3	2	2	2	3	3	5	3	2	0	2	1	2
Streptococcus downei HOT-594_AD67	0	0	0	0	0	0	0	0	0	0	0	0	0	0	0	0	0	0	0	0	0	0	0	0	0	0	0	0	0	0	0	0	0	0	0	0	0	0	0	0	0	0	0	0	0	0	0	0	0
Streptococcus downei HOT-594_AD68	0	0	0	0	0	0	0	0	0	0	0	0	0	0	0	0	0	0	0	0	0	0	0	0	0	0	0	0	0	1	0	0	0	0	0	0	0	0	0	0	0	0	0	0	0	0	0	0	0
Streptococcus infantis HOT-638 / Streptococcus sp. HOT-065_Y74	0	0	1	0	0	0	2	0	0	0	0	0	0	1	1	1	0	0	2	1	2	2	2	2	1	2	2	2	1	2	0	1	3	0	0	1	2	0	2	1	0	2	2	0	2	1	2	2	4
Streptococcus infantis HOT-638 / Streptococcus sp. HOT-065_AH35	0	0	0	0	0	0	0	0	0	0	0	0	0	0	0	0	0	0	0	0	2	1	0	2	0	0	0	1	0	1	0	0	2	0	0	0	0	0	0	0	0	0	0	0	0	0	0	2	3
Streptococcus mitis bv2 HOT-398_AH36	2	1	2	3	1	2	2	3	4	4	3	3	2	3	3	0	2	3	3	5	2	2	3	3	4	3	2	4	4	2	3	2	2	2	2	2	3	0	0	2	0	3	0	2	2	2	0	0	2
Streptococcus mitis bv2 HOT-398 / Streptococcus sp. HOT-069_Q64	3	1	3	3	1	2	3	3	4	5	3	4	2	3	3	0	2	3	3	5	3	3	3	5	5	3	3	3	4	2	4	2	2	2	2	2	5	0	0	2	0	2	0	2	2	4	2	2	3
Streptococcus mutans HOT-686_AC57	4	0	0	0	0	0	0	1	2	2	2	0	2	0	0	0	0	0	0	0	2	2	0	0	0	0	0	0	0	0	0	0	0	0	0	0	0	0	0	0	0	0	0	2	0	0	0	0	0
Treponema vincentii HOT-029_AC46	0	0	0	0	0	0	0	0	0	0	0	0	0	0	0	0	0	0	0	0	0	0	0	0	0	0	0	0	0	0	0	0	0	0	0	0	0	0	0	0	0	0	0	0	0	0	0	0	0
Veillonella atypica HOT-524_W04	0	0	0	0	0	0	0	0	0	0	0	0	0	0	0	0	0	0	0	0	0	0	0	0	0	0	0	0	0	0	0	0	0	0	0	0	0	0	0	0	0	0	0	0	0	0	0	0	0
Veillonella atypica HOT-524_W88	0	0	2	1	0	2	0	0	2	2	2	2	2	2	1	2	1	3	0	2	2	1	1	2	0	2	1	3	0	0	3	0	0	0	2	4	2	2	2	4	4	3	3	2	2	1	2	0	2
Veillonella dispar HOT-160 / Veillonella parvula HOT-161_Q67	2	0	2	2	2	2	0	3	3	1	2	2	2	2	2	2	2	2	2	2	3	2	2	2	2	2	2	1	2	2	2	0	2	2	2	2	2	1	2	2	2	1	1	0	2	1	2	2	2
Veillonella sp. HOT-780_AD02	0	0	0	0	0	0	0	0	2	0	0	0	0	0	0	0	0	1	0	0	0	0	0	0	0	0	0	0	0	0	0	0	0	2	0	0	0	1	0	0	0	0	0	0	3	2	2	0	3
Veillonella sp. HOT-780_AH47	0	0	0	0	0	0	0	0	0	0	0	0	0	0	0	0	0	0	0	0	0	0	0	0	0	0	0	0	0	0	0	0	0	0	0	0	0	0	0	0	0	0	0	0	0	0	0	0	0
Veillonella sp. HOT-780_AH48	0	0	0	0	0	0	0	0	1	0	0	0	0	0	0	0	0	0	0	0	0	0	0	0	0	0	0	0	0	0	0	0	0	1	0	0	0	0	0	0	0	0	0	0	2	2	2	0	2
Veillonellaceae[G-1] sp. HOT-155_AB59	0	0	0	0	0	0	0	0	0	0	0	0	0	0	0	0	0	0	0	1	0	0	1	0	0	0	0	0	0	0	0	0	0	0	0	0	0	0	0	0	2	0	0	2	0	0	0	0	0
Veillonellaceae[G-1] spp. HOT-132,150_Y80	0	0	0	0	0	0	0	0	0	0	0	0	0	0	0	0	0	0	0	0	0	0	0	0	0	0	0	0	0	0	0	0	0	0	0	0	0	0	0	0	0	0	0	0	0	0	0	0	0
Veillonellaceae[G-1] spp. HOT-129,135,148_W86	0	0	0	0	0	0	0	0	0	0	0	0	0	0	0	0	0	0	0	0	0	0	0	0	0	0	0	0	0	0	0	0	0	0	0	0	0	0	0	0	0	0	0	0	0	0	0	0	0
Aggregatibacter actinomycetemcomitans HOT-531_P02	0	0	0	0	0	0	0	0	0	0	0	0	0	0	0	0	0	0	0	0	0	0	0	0	0	0	0	0	0	0	0	0	0	0	0	0	0	0	0	0	0	0	0	0	0	0	0	0	0
Aggregatibacter aphrophilus HOT-545_AG12	0	0	0	0	0	0	0	0	0	0	0	0	0	0	0	0	0	0	0	0	0	0	0	0	0	0	0	0	0	0	0	0	0	0	0	0	0	0	0	0	0	0	0	0	0	0	0	0	0
Aggregatibacter segnis HOT-762 / Aggregatibacter sp. HOT-512_AA78	0	0	0	2	1	0	2	1	1	2	2	2	0	1	2	1	2	2	2	0	1	0	0	1	0	0	1	0	2	1	0	1	0	1	0	0	1	2	0	2	1	2	1	0	0	0	0	0	0
Alloprevotella sp. HOT-308_AG13	0	0	0	0	0	0	0	0	0	0	0	0	0	0	0	0	0	0	0	0	0	0	0	0	0	0	0	0	0	0	0	0	0	0	0	0	0	0	0	0	0	0	0	0	0	0	0	0	0
Alloprevotella spp. HOT-473,474_AA50	0	0	0	0	0	0	0	0	0	0	0	0	0	0	0	0	0	0	0	0	0	0	0	0	0	0	0	0	0	0	0	0	0	0	0	0	0	0	0	0	0	0	0	0	0	0	0	0	0
Alloprevotella tannerae HOT-466_AB03	0	0	0	0	0	0	0	0	0	0	0	0	0	0	0	0	0	0	0	0	0	0	0	0	0	0	0	0	0	0	0	0	0	0	0	0	0	0	0	0	0	0	0	0	0	0	0	0	0
Anaeroglobus geminatus HOT-121_AA56	0	0	0	0	0	0	0	0	0	0	0	0	0	0	0	0	0	0	0	0	0	0	0	0	0	0	0	0	0	0	0	0	0	0	0	0	0	0	0	0	0	0	0	0	0	0	0	0	0
Anaeroglobus geminatus HOT-121_AG13	0	0	0	0	0	0	0	0	0	0	0	0	0	0	0	0	0	0	0	0	0	0	0	0	0	0	0	0	0	0	0	0	0	0	0	0	0	0	0	0	0	0	0	0	0	0	0	0	0
Atopobium parvulum HOT-723_X29	0	0	0	0	0	0	0	0	0	0	0	0	0	0	0	0	0	0	0	0	0	0	0	0	0	0	0	0	0	0	0	0	0	0	0	0	0	0	0	0	0	0	0	0	0	0	0	0	0
Atopobium rimae HOT-750_K24	0	0	0	0	0	0	0	0	0	0	0	0	0	0	0	0	0	0	0	0	0	0	0	0	0	0	0	0	0	0	0	0	0	0	0	0	0	0	0	0	0	0	0	0	0	0	0	0	0
Atopobium rimae HOT-750_X12	0	0	0	0	0	0	0	0	0	0	0	0	0	0	0	0	0	0	0	0	0	0	0	0	0	0	0	0	0	0	0	0	0	0	0	0	0	0	0	0	0	0	0	0	0	0	0	0	0
Campylobacter curvus HOT-580 / Campylobacter rectus HOT-748 / Campylobacter showae HOT-763_X37	0	1	0	0	0	1	2	0	2	2	0	0	2	2	2	2	1	2	2	2	2	2	2	0	1	2	2	2	2	2	0	3	0	2	2	1	2	3	2	2	2	2	0	2	1	1	2	0	0
Campylobacter curvus HOT-580_AG20	0	0	0	0	0	0	0	0	0	0	0	0	0	0	0	0	0	0	0	0	0	0	0	0	0	0	0	0	0	0	0	0	0	0	0	0	0	0	0	0	0	0	0	0	0	0	0	0	0
Campylobacter gracilis HOT-623_Q04	3	1	2	2	1	2	2	3	3	3	3	4	4	4	4	3	3	4	2	3	2	3	3	2	2	3	3	2	2	3	4	2	2	4	3	2	2	4	4	2	4	4	3	4	3	3	2	2	3
Campylobacter showae HOT-763_W36	2	2	0	0	1	1	2	1	2	3	2	2	4	4	3	3	2	2	2	2	2	3	2	3	3	3	3	3	2	3	2	3	2	3	3	2	3	3	3	3	3	3	2	4	2	2	3	1	2
Campylobacter showae HOT-763_X35	2	2	2	1	2	2	3	2	2	4	2	2	4	4	4	3	3	3	3	3	3	4	2	3	3	4	3	3	3	4	2	4	3	3	3	2	3	3	3	3	3	3	2	4	2	3	3	2	3
Capnocytophaga gingivalis HOT-337_O04	0	0	2	2	0	0	0	0	2	0	0	0	0	0	0	0	0	0	0	0	0	0	0	0	0	0	0	0	0	0	0	0	2	0	0	0	0	0	1	0	0	0	0	0	0	2	0	0	0
Capnocytophaga gingivalis HOT-337_X23	1	0	0	0	0	0	0	0	2	1	0	1	2	2	1	1	0	1	0	0	0	2	0	0	0	2	0	2	1	0	2	2	1	1	0	0	0	2	1	0	2	2	0	0	2	2	2	0	1
Capnocytophaga granulosa HOT-325_AG23	3	4	2	2	2	3	2	1	2	4	4	3	5	4	5	4	3	4	3	4	3	5	2	2	3	4	3	4	2	3	3	3	2	3	3	2	4	4	5	2	4	4	3	2	3	2	3	2	3
Capnocytophaga leadbetteri HOT-329_AG24	0	0	0	0	0	0	0	0	0	0	0	0	0	0	0	0	0	0	0	0	0	0	0	0	0	0	0	0	0	0	0	0	0	0	0	0	0	0	0	0	0	0	0	0	0	0	0	0	0
Enterococcus saccharolyticus HOT-802_AG41	0	0	0	0	0	0	0	0	0	0	0	0	0	0	0	0	0	0	0	0	0	0	0	0	0	0	0	0	0	0	0	0	0	0	0	0	0	0	0	0	0	0	0	0	0	0	0	0	0
Enterococcus saccharolyticus HOT-802_AG42	0	0	0	0	0	0	0	0	0	0	0	0	0	0	0	0	0	0	0	0	0	0	0	0	0	0	0	0	0	0	0	0	0	0	0	0	0	0	0	0	0	0	0	0	0	0	0	0	0
Escherichia coli HOT-574_AA74	0	0	0	0	0	0	0	0	0	0	0	0	0	0	0	0	0	0	0	0	0	0	0	0	0	0	0	0	0	0	0	0	0	0	0	0	0	0	0	0	0	0	0	0	0	0	0	0	0
Eubacterium[11][G-1] infirmum HOT-105_AG43	0	0	0	0	0	0	0	0	0	0	0	0	0	0	0	0	0	0	0	0	0	0	0	0	0	0	0	0	0	0	0	0	0	0	0	0	0	0	2	0	0	0	0	0	0	0	0	0	0
Eubacterium[11][G-6] minutum HOT-673_AG44	0	0	0	0	0	0	0	0	0	0	0	0	0	0	0	0	0	0	0	0	0	0	0	0	0	0	0	0	0	0	0	0	0	0	0	0	0	0	0	0	0	0	0	0	0	0	0	0	0
Eubacterium[11][G-6] minutum HOT-673_AG45	0	0	0	0	0	0	0	0	0	0	0	0	0	0	0	0	0	0	0	0	0	0	0	0	0	0	0	0	0	0	0	0	0	0	0	0	0	0	0	0	0	0	0	0	0	0	0	0	0
Eubacterium[11][G-7] yurii HOT-377_AG46	0	0	0	0	0	0	0	0	0	0	0	0	0	0	0	0	0	0	0	0	0	0	0	0	0	0	0	0	0	0	0	1	0	0	0	0	0	1	0	0	0	0	0	2	0	0	0	0	0
Eubacterium[11][G-1] infirmum HOT-105_Y45	0	0	0	0	0	0	0	0	0	0	0	0	0	0	0	0	1	0	0	0	0	0	0	0	0	0	0	0	0	2	0	0	0	0	2	0	0	0	2	0	0	0	0	0	1	2	2	2	2
Eubacterium[11][G-1] sulci HOT-467_R36	0	0	0	0	0	0	0	0	0	0	0	0	0	0	0	0	0	0	0	0	0	0	0	0	0	0	0	0	0	0	0	0	0	0	0	0	0	0	0	0	0	0	0	0	0	0	0	0	0
Eubacterium[11][G-1] sulci HOT-467_Y98	0	0	0	0	0	0	0	0	0	0	0	0	0	0	0	0	0	0	0	0	0	0	0	0	0	0	0	0	0	0	0	0	0	0	0	0	0	0	0	0	0	0	0	0	0	0	0	0	0
Eubacterium[11][G-3] brachy HOT-557_AC03	0	0	0	0	0	0	0	0	0	0	0	0	0	1	0	0	0	0	0	0	0	0	0	0	0	0	0	0	0	1	0	0	0	0	0	0	0	0	0	0	0	0	0	1	0	0	0	0	1
Eubacterium[11][G-3] brachy HOT-557_O47	0	0	0	0	0	0	0	0	0	0	0	0	0	0	0	0	0	0	0	0	0	0	0	0	0	0	0	0	0	0	0	0	0	0	0	0	0	0	0	0	0	0	0	0	0	0	0	0	0
Lachnoanaerobaculum saburreum HOT-494_W21	2	3	1	1	2	2	0	2	2	3	3	3	2	3	2	2	3	2	2	3	0	1	2	0	2	0	2	2	2	0	3	0	1	1	2	2	3	2	3	2	3	3	3	5	2	0	0	2	1
Lachnospiraceae[G-2] sp. HOT-096_AA70	0	0	0	0	0	0	2	0	1	2	0	2	2	1	0	0	0	0	0	0	0	0	0	0	0	0	0	2	0	0	0	1	0	0	2	2	2	2	3	2	2	1	0	2	0	0	0	0	0
Lachnospiraceae[G-2] sp. HOT-096_R28	0	0	0	0	0	0	0	0	0	0	0	0	0	0	0	0	0	0	0	0	0	0	0	0	0	0	0	0	0	0	0	0	0	0	0	0	1	0	0	1	0	0	0	0	0	0	0	0	0
Lachnospiraceae[G-3] sp. HOT-100_AG57	0	1	0	0	0	0	0	0	0	2	1	1	0	2	2	2	2	2	2	3	0	2	1	0	2	2	2	2	2	2	1	2	3	2	2	2	2	2	2	2	2	2	2	0	2	0	2	0	0
Lachnospiraceae[G-3] sp. HOT-100_AG58	0	0	0	0	0	0	0	0	0	2	1	0	2	2	2	2	1	2	2	2	0	2	0	0	2	1	0	2	1	2	2	2	2	1	1	1	0	1	2	2	2	2	1	1	1	0	1	0	0
Lachnospiraceae[G-5] sp. HOT-080_AA65	0	0	0	0	0	0	0	0	0	0	0	0	0	0	0	0	0	0	0	0	0	0	0	0	0	0	0	0	0	0	0	0	0	0	0	0	0	0	0	1	0	0	0	0	0	0	2	0	0
Lactobacillus acidophilus HOT-529_AC30	0	0	0	0	0	0	0	0	0	0	0	0	0	0	0	0	0	0	0	0	0	0	0	0	0	0	0	0	0	0	0	0	0	0	0	0	0	0	0	0	0	0	0	0	0	0	0	0	0
Lactobacillus acidophilus HOT-529_AC31	0	0	0	0	0	0	0	0	0	0	0	0	0	0	0	0	0	0	0	0	0	0	0	0	0	0	0	0	0	0	0	0	0	0	0	0	0	0	0	0	0	0	0	0	0	0	0	0	0
Lactobacillus casei HOT-568 / Lactobacillus paracasei HOT-716 / Lactobacillus rhamnosus HOT-749_W94	0	0	0	0	0	0	0	0	0	0	0	0	0	0	0	0	0	0	0	0	0	0	0	0	0	0	0	0	0	0	0	0	0	0	0	0	0	0	0	0	0	0	0	0	0	0	0	0	0
Lactobacillus Cluster_W93	0	0	0	0	0	0	0	0	0	0	0	0	0	0	0	0	0	0	0	0	0	0	0	0	0	0	0	0	0	0	0	0	0	0	0	0	0	0	0	0	0	0	0	0	0	0	0	0	0
Lactobacillus fermentum HOT-608_E51	0	0	0	0	0	0	0	0	0	0	0	0	0	0	0	0	0	0	0	0	0	0	0	0	0	0	0	0	0	0	0	0	0	0	0	0	0	0	0	0	0	0	0	0	0	0	0	0	0
Lactobacillus gasseri HOT-615 / Lactobacillus johnsonii HOT-819_V86	0	0	0	0	0	0	0	0	0	0	0	0	0	0	0	0	0	0	0	0	0	0	0	0	0	0	0	0	0	0	0	0	0	0	0	0	0	0	0	0	0	0	0	0	0	0	0	0	0
Ochrobactrum anthropi HOT-544_AB24	0	0	0	0	0	0	0	0	0	0	0	0	0	0	0	0	0	0	0	0	0	0	0	0	0	0	0	0	0	0	0	0	0	0	0	0	0	0	0	0	0	0	0	0	0	0	0	0	0
Olsenella uli HOT-038 / Olsenella sp. HOT-807_AB87	0	0	0	0	0	0	0	0	0	0	0	0	0	0	0	0	0	0	0	0	0	0	0	0	0	0	0	0	0	0	0	0	0	0	0	0	0	0	0	0	0	0	0	0	0	0	0	0	0
Oribacterium sinus HOT-457_AG74	0	0	0	0	0	0	0	0	0	0	0	0	0	0	0	0	0	0	0	0	0	0	0	0	0	0	0	0	0	0	0	0	0	0	0	0	0	0	0	1	0	0	0	0	0	0	0	0	0
Oribacterium sinus HOT-457_AG75	0	0	0	0	0	0	0	0	0	0	0	0	0	0	0	0	0	0	0	0	0	0	0	0	0	0	0	0	0	0	0	0	0	0	0	0	0	0	0	0	0	0	0	0	0	0	0	0	0
Oribacterium sp. HOT-078_AG76	0	0	0	0	0	0	0	0	0	0	0	0	0	0	0	0	0	0	0	0	0	0	0	0	0	0	0	0	0	0	0	0	0	0	0	0	0	0	0	0	0	0	0	0	0	0	0	0	0
Oribacterium spp. HOT-078,372_AB27	0	0	0	0	0	0	0	0	0	0	0	0	0	0	0	0	0	0	0	0	0	0	0	0	0	0	0	0	0	0	0	0	0	0	0	0	0	0	0	0	0	0	0	0	0	0	0	0	0
Parvimonas micra HOT-111_AG78	0	0	0	0	0	0	0	0	0	0	0	0	0	0	0	0	0	1	0	0	1	0	0	0	0	0	0	0	0	0	2	0	0	0	0	0	0	0	0	0	0	0	0	1	1	2	0	0	2
Parvimonas micra HOT-111_V05	0	0	0	0	0	0	0	0	0	2	0	0	0	1	0	0	0	2	0	1	2	0	2	1	0	0	0	0	0	2	2	0	0	0	2	0	0	2	1	0	0	0	0	2	2	2	2	0	2
Parvimonas sp. HOT-110_AG79	0	0	0	0	0	0	0	0	0	0	0	0	0	0	0	0	0	0	0	0	0	0	0	0	0	0	0	0	0	0	0	0	0	0	0	0	0	0	0	0	0	0	0	0	0	0	0	0	0
Peptostreptococcaceae[11][G-7] sp. HOT-106_AG80	0	0	0	0	0	0	0	0	0	0	0	0	0	0	0	0	0	0	0	0	0	0	0	0	0	0	0	0	0	0	0	0	0	0	0	0	0	0	0	0	0	0	0	0	0	0	0	0	0
Peptostreptococcaceae[11][G-7] sp. HOT-106_AG81	0	0	0	0	0	0	0	0	0	0	0	0	0	0	0	0	0	0	0	0	0	0	0	0	0	0	0	0	0	0	0	0	0	0	0	0	0	0	0	0	0	0	0	0	0	0	0	0	0
Prevotella oris HOT-311_AG96	0	0	0	0	0	0	0	0	0	0	0	0	0	1	0	0	0	1	0	1	2	0	2	1	0	0	0	0	0	2	1	0	0	0	0	0	0	0	1	0	0	1	1	0	2	1	1	1	1
Prevotella oulora HOT-288_AG97	0	0	0	0	0	0	0	0	0	0	0	0	0	1	1	0	0	2	0	1	0	1	0	0	0	0	0	0	0	0	2	0	0	0	0	0	0	0	1	2	1	2	1	0	0	0	0	0	0
Prevotella oulora HOT-288_AG98	0	0	0	0	0	0	0	0	0	0	0	0	0	0	0	0	0	0	0	0	0	0	0	0	0	0	0	0	0	0	0	0	0	0	0	0	0	0	0	0	0	0	0	0	0	0	0	0	0
Prevotella pallens HOT-714 / Prevotella sp. HOT-310_R67	0	0	0	0	0	0	0	0	0	0	0	0	0	0	0	0	0	0	0	0	0	0	0	0	0	0	0	0	0	0	0	0	0	0	1	1	0	0	1	2	2	2	0	0	0	0	0	0	0
Prevotella pallens HOT-714_AG99	0	0	0	0	0	0	0	0	0	0	0	0	0	0	0	0	0	0	0	0	0	0	0	0	0	0	0	0	0	0	0	0	0	0	0	0	0	0	2	2	1	2	0	0	0	0	0	0	0
Prevotella pallens HOT-714_AH01	0	0	0	0	0	0	0	0	0	0	0	0	0	0	1	0	0	0	0	0	0	0	0	0	0	0	0	0	0	2	0	0	0	0	0	0	0	0	0	2	2	2	0	1	0	0	0	0	0
Prevotella salivae HOT-307_AC96	0	0	0	0	0	0	0	0	0	0	0	0	0	0	0	0	0	0	0	0	0	0	0	0	0	0	0	0	0	0	0	0	0	0	0	0	0	0	0	0	0	0	0	0	0	0	0	0	0
Prevotella salivae HOT-307_AH02	0	0	0	0	0	0	0	0	0	0	0	0	0	0	0	0	0	0	0	0	0	0	0	0	0	0	0	0	0	0	0	0	0	0	0	0	0	0	0	0	0	0	0	0	0	0	0	0	0
Prevotella sp. HOT-292_AC93	0	0	0	0	0	0	0	0	0	0	0	0	0	0	0	0	0	0	0	0	0	0	0	0	0	0	0	0	0	0	0	0	0	0	0	0	0	0	0	0	0	0	0	0	0	0	0	0	0
Prevotella sp. HOT-299_AH05	0	0	0	0	0	0	0	0	0	0	0	0	0	0	0	0	0	0	0	0	0	0	0	0	0	0	0	0	0	0	0	0	0	0	0	0	0	0	0	0	0	0	0	0	0	0	0	0	0
Selenomonas HOT-133_AH20	0	0	0	0	0	0	0	0	0	0	0	0	0	0	0	0	0	0	0	0	0	0	0	0	0	0	0	0	0	0	0	0	0	0	0	0	0	0	0	0	0	0	0	0	0	0	0	0	0
Selenomonas HOT-137_AH21	0	2	0	0	0	0	0	2	2	0	2	2	2	2	1	0	2	0	1	2	0	0	2	0	0	0	0	0	0	2	3	0	0	0	0	1	0	2	1	2	0	0	1	3	0	0	2	0	0
Selenomonas infelix HOT-639 / Selenomonas spp. HOT-126,479,481_AC13	0	0	0	0	0	0	0	0	0	2	0	0	3	2	2	2	2	2	2	2	2	2	2	0	0	0	2	0	0	2	2	0	0	2	2	2	2	2	2	2	2	2	1	2	2	1	2	2	0
Selenomonas infelix HOT-639 / Selenomonas spp. HOT-126,479,481_O54	2	0	2	0	0	1	2	0	0	3	2	1	4	3	3	3	2	2	2	3	2	2	2	2	2	2	3	2	2	3	2	2	2	3	3	3	2	3	2	2	3	2	2	3	3	2	3	2	2
Selenomonas noxia HOT-130 / Selenomonas sp. HOT-140_AC04	2	0	0	0	0	0	0	1	1	2	2	2	3	2	3	2	2	3	2	2	2	2	1	2	1	1	2	2	2	2	2	1	2	3	2	2	1	2	3	2	3	2	2	2	2	1	2	0	1
Selenomonas noxia HOT-130_AH23	0	0	0	0	0	0	0	0	0	2	0	0	0	0	0	1	2	1	0	1	0	0	0	0	0	0	0	0	0	2	2	0	0	0	0	0	0	1	0	0	0	0	0	0	0	0	0	0	0
Selenomonas sp. HOT-133_M09	0	0	0	0	0	0	0	0	0	2	0	0	0	0	0	0	0	0	0	0	0	0	0	0	0	0	0	0	0	0	0	0	0	0	0	0	0	0	0	0	0	0	0	0	0	0	0	0	0
Selenomonas sp. HOT-137_X68	0	0	0	0	0	0	0	0	0	0	0	0	0	0	0	0	0	0	0	0	0	0	0	0	0	0	0	0	0	0	0	0	0	0	0	0	0	0	0	0	0	0	0	0	0	0	0	0	0
Selenomonas spp. HOT-136,149,478_AB61	1	0	0	0	0	0	0	0	0	0	0	0	0	0	1	0	0	0	0	0	0	0	0	0	0	0	0	0	0	0	0	0	0	0	0	0	0	0	2	2	2	2	2	2	0	0	0	1	0
Selenomonas spp. HOT-134,442_Y73	0	0	0	0	0	0	0	0	0	0	0	0	0	0	0	0	0	0	0	0	0	0	0	0	0	0	0	0	0	0	0	0	0	0	0	0	0	0	0	2	0	1	0	0	0	0	0	0	0
Selenomonas spp. HOT-138,146,892_Q52	0	0	0	0	0	1	0	0	0	2	2	0	2	2	2	2	2	2	0	2	2	2	1	1	1	1	2	2	1	2	1	2	0	2	2	1	0	2	3	2	2	2	2	2	2	2	2	2	1
Streptococcus mutans HOT-686_X04	5	0	0	0	0	0	0	2	3	5	4	1	2	0	0	0	0	0	0	0	4	3	0	1	2	2	0	0	0	0	2	0	0	0	0	0	0	0	0	0	0	2	0	3	0	0	0	0	2
Streptococcus oralis HOT-707/ Streptococcus sp. HOT-064_F46	3	3	5	5	4	4	4	3	4	3	2	3	2	4	4	3	5	3	3	4	5	5	4	5	4	4	4	3	4	4	3	3	2	2	2	2	2	2	2	2	3	3	3	4	4	5	4	4	5
Streptococcus parasanguinis I HOT-721 / Streptococcus parasanguinis II HOT-411 / Streptococcus sp. HOT-057_R17	0	0	0	0	0	0	0	0	0	0	0	0	0	0	0	0	0	0	0	0	0	0	0	0	0	0	0	0	0	0	0	0	0	0	0	0	0	0	0	2	1	0	0	0	0	0	0	0	0
Streptococcus parasanguinis I HOT-721 / Streptococcus parasanguinis II HOT-411 / Streptococcus sp. HOT-057_V77	1	0	2	0	0	0	0	0	0	0	0	0	0	0	0	0	0	0	0	0	3	1	0	1	0	2	0	0	0	0	2	0	0	0	0	0	0	2	0	2	2	2	0	0	2	0	2	1	2
Streptococcus parasanguinis I HOT-721 / Streptococcus sp. HOT-057_AH37	0	0	0	0	0	0	0	0	0	0	0	0	0	0	0	0	0	0	0	0	1	0	0	1	0	0	0	0	0	0	0	0	0	0	0	0	0	2	0	2	2	1	0	0	0	0	1	0	1
Streptococcus pyogenes HOT-745_AD94	0	0	0	0	0	0	0	0	0	0	0	0	0	0	0	0	0	0	0	0	0	0	0	0	0	0	0	0	0	0	0	0	0	0	0	0	0	0	0	0	0	0	0	0	0	0	0	0	0
Streptococcus salivarius HOT-755 / Streptococcus vestibularis HOT-021 / Streptococcus sp. HOT-067_E34	2	1	3	1	2	0	0	2	3	2	1	0	2	1	1	1	1	2	2	0	5	2	3	4	1	4	4	2	2	5	2	0	1	0	2	1	3	0	2	2	1	2	1	4	3	3	3	3	5
Streptococcus salivarius HOT-755 / Streptococcus vestibularis HOT-021_AH39	1	0	0	0	0	0	0	1	1	1	2	0	0	1	0	0	0	0	0	2	2	1	2	2	0	1	2	0	0	2	0	0	0	0	0	0	0	0	0	0	0	0	2	2	2	0	0	0	2
Streptococcus sobrinus HOT-768_Q60	0	0	0	0	0	0	0	0	0	0	0	0	0	0	0	0	0	0	0	0	0	0	0	0	0	0	0	0	0	0	0	0	0	0	0	0	0	0	0	0	0	0	0	0	0	0	0	0	1
Streptococcus spp. HOT-070,071_N20	0	0	2	0	0	3	2	0	3	3	1	0	0	3	2	2	1	3	2	3	1	2	1	0	0	2	1	3	1	1	2	0	0	0	3	3	0	2	3	3	4	3	2	3	2	0	2	2	2
Tannerella forsythia HOT-613_X56	0	0	0	0	0	0	0	0	0	0	0	0	0	0	0	0	0	0	0	0	0	0	0	0	0	0	0	0	0	0	0	0	0	0	0	0	0	0	0	0	0	0	0	0	0	0	0	0	0
Tannerella sp. HOT-286_AH40	1	0	0	0	0	0	0	0	0	1	1	2	2	1	1	1	1	2	0	2	0	0	0	0	1	0	0	1	0	0	0	0	0	0	1	0	0	1	2	0	1	2	1	0	0	0	0	0	0
[truncated: 31 more columns]
