# Supplementary material for: Comparison of Oral Microbial Profiles between Children with Severe Early Childhood Caries and Caries-Free Children Using the Human Oral Microbe Identification Microarray
Source: PLoS One. 2015 Mar 30;10(3):e0122075. doi: 10.1371/journal.pone.0122075 (PMC4378984; doi:10.1371/journal.pone.0122075)
Supplement: S1 Table — (XLS) [file pone.0122075.s003.xls]

## Sheet: Sheet1
	Subjects	Gender	Age（months）	dmfs (Mean±SD)
SECC group	C1	F	44	11	11.05±5.596
	C2	F	43	4
	C3	M	45	20
	C4	F	45	5
	C5	F	48	16
	C6	F	41	17
	C7	M	47	7
	C8	F	50	6
	C9	M	47	16
	C10	F	40	24
	C11	M	40	11
	C12	M	41	9
	C13	F	43	7
	C14	F	42	4
	C15	M	47	12
	C16	M	45	11
	C17	F	45	10
	C18	M	46	16
	C19	M	39	5
	C20	F	39	10
Caries-free group	CF1	F	46	0	0
	CF2	M	46	0
	CF3	M	49	0
	CF4	F	48	0
	CF5	F	48	0
	CF6	M	50	0
	CF7	F	41	0
	CF8	M	47	0
	CF9	F	44	0
	CF10	M	39	0
	CF11	M	43	0
	CF12	M	40	0
	CF13	M	49	0
	CF14	F	40	0
	CF15	F	40	0
	CF16	M	44	0
	CF17	M	47	0
	CF18	F	39	0
	CF19	F	47	0
	CF20	F	41	0
